# Supplementary material for: Development of ovine hepatic organoids: a powerful in vitro platform to reduce the number of experimental animals used in metabolism and nutrition assays
Source: Front Vet Sci. 2026 May 11;13:1817725. doi: 10.3389/fvets.2026.1817725 (PMC13199092; doi:10.3389/fvets.2026.1817725)
Supplement: Supplementary file 1 [file Table_1.XLSX]

## Sheet: results
Supplementary Table 1. Transcriptional profile of sheep liver tissue and sheep hepatic organoids. The mean normalized counts, Log2 of the calculated fold change (organoids vs liver tissue) and p-values are indicated.
gene	baseMean Liver	baseMean Organoids	log2FoldChange	pvalue
A1BG	3481.3	1.3	-11.424	2.95841e-105
A1CF	1560.5	119.5	-3.707	4.06998e-189
A2M	390.3	0.6	-9.277	5.84798e-35
AAAS	17.3	14.1	-0.307	0.364085
AACS	49.6	177.5	1.883	9.17477e-14
AAGAB	87.3	149	0.795	0.000326167
AAK1	178.2	244.2	0.456	0.0129325
AAMDC	441.8	178.1	-1.313	4.39062e-13
AAMP	437.9	428.6	-0.02	0.88301
AAR2	11.2	33.1	1.502	4.41053e-06
AARS1	239.8	128.1	-0.896	2.6914e-09
AARS2	115.3	78.3	-0.528	0.000890168
AARSD1	86.8	58.1	-0.607	0.000847642
AASDH	36	39.8	0.119	0.580532
AASDHPPT	224.4	245.3	0.122	0.476467
AASS	426.2	265.2	-0.674	2.09648e-05
AATF	16.2	34.1	0.976	0.000945542
ABAT	52.1	22.6	-1.228	1.00386e-06
ABCA1	166.8	3.7	-5.519	1.38065e-60
ABCA10	788.5	0	-12.388	4.24732e-41
ABCA3	64.2	131.5	1.023	0.000181905
ABCA4	62.1	3.6	-4.116	2.10816e-26
ABCA5	57.6	14	-2.035	2.71998e-16
ABCB1	69.3	164.3	1.292	5.35754e-11
ABCB10	63	30.1	-1.072	3.96633e-07
ABCB11	1894.8	0	-13.655	2.69217e-49
ABCB6	124.7	586	2.241	4.07767e-81
ABCB7	275.3	142.2	-0.941	1.14992e-10
ABCB8	506.6	198.3	-1.347	3.63614e-07
ABCB9	8.8	73.4	3.219	3.40263e-25
ABCC1	1.3	25.4	3.777	4.86936e-11
ABCC10	6.9	14.5	1.082	0.0240975
ABCC11	121.9	6.7	-4.161	3.78022e-43
ABCC2	2454.1	1444.8	-0.762	1.708e-12
ABCC3	5.6	328	5.941	1.9766e-75
ABCC5	124.2	415.8	1.731	7.92726e-18
ABCC6	108.5	3.1	-5.111	7.82102e-42
ABCC9	59.4	0	-8.665	2.16417e-20
ABCD1	37.3	10.5	-1.867	2.65388e-08
ABCD3	137.7	239.2	0.775	8.52415e-08
ABCD4	159.2	27.1	-2.536	1.09613e-36
ABCE1	131.6	107.3	-0.293	0.0589833
ABCF1	287.4	358.3	0.321	0.0684496
ABCF2	51	26.8	-0.894	0.000218296
ABCF3	95.7	67.2	-0.505	0.00378091
ABCG1	4.1	21.2	2.157	1.65008e-05
ABCG2	153.4	54	-1.524	2.20652e-15
ABCG5	19.1	1.7	-3.45	1.4086e-10
ABCG8	141.2	9.4	-3.922	2.53886e-40
ABHD1	2.5	37.9	3.606	1.56158e-14
ABHD10	63.3	55.2	-0.229	0.224821
ABHD11	9.1	497.7	5.905	5.42689e-88
ABHD12	25.4	89	1.814	5.0441e-12
ABHD12B	3.8	2.2	-0.817	0.251341
ABHD13	210.5	411.9	0.95	1.10387e-11
ABHD14A	76.2	80.5	0.114	0.560235
ABHD14B	1427.5	334.3	-2.091	6.84254e-57
ABHD15	165.4	0.9	-7.444	1.1622e-34
ABHD16A	163.9	287.1	0.818	0.000118369
ABHD17A	541.9	243.2	-1.15	6.26215e-07
ABHD17B	51.6	50.6	-0.061	0.770709
ABHD17C	407.4	372.6	-0.119	0.359946
ABHD18	9.4	5.4	-0.786	0.0866921
ABHD2	123.3	244.7	0.995	1.28914e-13
ABHD3	12.1	2.1	-2.549	7.61015e-05
ABHD4	21.2	62.8	1.535	4.72542e-11
ABHD5	95.3	109.7	0.191	0.255643
ABHD6	29.2	85.9	1.582	2.11239e-14
ABHD8	17.2	12	-0.494	0.145146
ABI1	81.5	319.2	1.975	2.03852e-33
ABI2	17.2	8.6	-1.093	0.0044371
ABI3BP	8.2	0.1	-5.275	3.94178e-07
ABITRAM	19	13.5	-0.491	0.112353
ABL1	91.7	46	-0.953	8.81514e-05
ABL2	39.8	67.9	0.755	7.43299e-05
ABLIM1	497.8	2134.3	2.107	2.97521e-93
ABLIM2	8.2	81.2	3.391	1.56675e-27
ABLIM3	605.8	119.6	-2.334	1.16488e-58
ABO	0.1	10.5	4.96	7.9002e-07
ABR	33.3	139.4	2.047	6.20763e-24
ABRACL	3.5	149.3	5.449	5.50471e-44
ABRAXAS1	51.5	49.9	-0.05	0.788384
ABRAXAS2	14.8	18.8	0.38	0.235187
ABT1	121.4	95.8	-0.32	0.0394522
ABTB2	81.4	116.3	0.528	0.0417101
ABTB3	179.3	1.6	-6.814	4.41892e-43
ACAA1	1958.5	326	-2.584	2.11021e-48
ACAA2	734.9	173.4	-2.085	1.21514e-50
ACACA	38.9	48.1	0.328	0.105275
ACACB	79.3	1.3	-5.804	2.44903e-28
ACAD11	262.5	30.6	-3.092	1.14455e-54
ACAD8	110.8	108.8	-0.042	0.849543
ACAD9	690.2	281.9	-1.289	1.47421e-11
ACADL	1145.3	125.6	-3.181	1.30308e-166
ACADM	1073	151.7	-2.823	2.35873e-69
ACADS	465.6	164.3	-1.498	7.36392e-33
ACADSB	123.5	55.3	-1.176	8.90792e-07
ACADVL	491	200.9	-1.297	5.76769e-20
ACAP1	13.4	6.1	-1.176	0.00691042
ACAP2	108.8	213	0.949	3.57563e-11
ACAP3	23.4	21.7	-0.135	0.643892
ACAT1	404.4	309.3	-0.388	0.0299989
ACAT2	1188.5	238.6	-2.313	1.38803e-54
ACBD3	240.8	335.8	0.481	0.00914441
ACBD4	100	41.1	-1.274	3.49311e-08
ACBD5	3.3	7.3	0.951	0.109951
ACBD6	17.9	54.6	1.517	3.82892e-09
ACCS	18.2	10.3	-0.822	0.0297763
ACD	75.6	136.9	0.862	1.03569e-07
ACE2	9.9	328.2	5.001	1.29714e-77
ACER2	50	180	1.791	1.52294e-13
ACER3	17.9	158.1	3.101	1.29207e-52
ACHE	2.1	4.4	1.052	0.15326
ACIN1	266	313.3	0.244	0.231533
ACKR2	18.2	12.6	-0.476	0.17074
ACKR4	19.4	0.8	-4.611	1.12986e-10
ACLY	66.2	195.7	1.527	1.02244e-20
ACMSD	454.6	0.1	-11.014	7.77116e-33
ACO1	1013.3	478.2	-1.08	5.14427e-08
ACO2	233.4	140.3	-0.739	0.00168345
ACOT11	2.8	52.4	4.082	1.83751e-18
ACOT12	119.9	8	-3.898	1.2278e-36
ACOT6	55.5	3.7	-3.924	8.35001e-22
ACOT7	7.5	31.6	2.139	6.60004e-10
ACOT8	48	93.9	0.932	4.89876e-06
ACOT9	22.1	253.7	3.605	8.64841e-68
ACOX1	1948.9	545.7	-1.835	4.47847e-24
ACOX2	609.5	164	-1.893	8.68827e-34
ACOX3	100	31.3	-1.678	2.46975e-13
ACP1	191.6	244.7	0.339	0.00231646
ACP2	158.1	48.3	-1.702	5.28612e-28
ACP3	0.1	26.3	6.303	9.02695e-12
ACP5	238.2	342.4	0.536	0.0010213
ACP6	339.4	59.8	-2.491	7.2878e-33
ACP7	0.2	54.8	6.851	2.12003e-15
ACRBP	2.1	2.6	0.487	0.59126
ACSF2	22.1	152.7	2.743	1.59648e-47
ACSF3	11	3.9	-1.466	0.0114696
ACSL1	1467	602.7	-1.283	1.98389e-16
ACSL3	143.6	811.2	2.487	5.63397e-94
ACSL4	74	488.4	2.723	2.88356e-65
ACSL5	289.7	1120.8	1.944	5.44839e-52
ACSM1	2193.4	0.3	-12.712	8.64226e-43
ACSM2B	554.6	0	-11.889	1.31938e-37
ACSM3	1052.9	222.6	-2.24	1.31298e-89
ACSM5	746.9	0	-12.315	1.51648e-40
ACSS1	30.3	19.7	-0.591	0.0702642
ACSS2	289.2	295.4	0.034	0.836913
ACSS3	579.2	99.8	-2.529	3.71702e-71
ACTA2	112.4	2.1	-5.784	7.26253e-36
ACTB	5495.2	6978.3	0.345	0.0963775
ACTG1	1323.4	2823.3	1.094	2.86603e-19
ACTG2	8.4	0	-5.898	1.03563e-07
ACTL6A	20.9	30.2	0.472	0.132323
ACTMAP	29.1	5.8	-2.352	4.53705e-08
ACTN1	78.6	593.9	2.892	2.5689e-96
ACTN2	15.7	1.8	-3.175	1.1938e-08
ACTN4	570.9	984.3	0.79	2.41769e-06
ACTR10	228	209.2	-0.117	0.556878
ACTR1A	49.8	177	1.858	3.10543e-26
ACTR1B	28.4	93.7	1.771	9.70123e-14
ACTR2	204.6	298.5	0.556	0.000474089
ACTR3	100.1	461.8	2.171	7.76426e-59
ACTR3B	12.2	8.1	-0.653	0.130177
ACTR5	20.9	26.3	0.313	0.279088
ACTR6	37.5	26.1	-0.566	0.0335186
ACTR8	98.5	58.9	-0.712	8.00143e-05
ACTRT3	8.3	8	0.101	0.833324
ACVR1	31.9	20.5	-0.607	0.0332969
ACVR1B	180.3	105.4	-0.763	2.05117e-06
ACVR1C	6.1	0.1	-4.748	1.38989e-05
ACVR2A	2.2	5.5	1.292	0.0490543
ACVR2B	23.1	13.9	-0.742	0.00869955
ACVRL1	11.6	0	-6.362	1.82956e-09
ACY1	49.3	57.8	0.174	0.562507
ACYP1	2.2	11.4	2.263	9.41841e-05
ACYP2	22.7	10.5	-1.13	0.0013069
ADA	11.3	860.1	6.282	7.74758e-163
ADA2	4.7	0	-4.955	1.43842e-05
ADAL	226.5	47	-2.245	6.77341e-35
ADAM10	63.5	227.6	1.831	3.13866e-30
ADAM11	20.7	26.5	0.366	0.246822
ADAM12	3.8	0	-4.656	8.26206e-05
ADAM15	24.6	287.7	3.428	2.46608e-41
ADAM17	276.2	328.6	0.267	0.133773
ADAM19	4.6	0	-4.947	1.36767e-05
ADAM22	35.9	2.3	-4.088	1.38404e-16
ADAM28	1	337.7	7.504	7.02956e-48
ADAM8	9.4	20.3	1.242	0.0020092
ADAM9	20.5	96.1	2.204	3.56516e-19
ADAMDEC1	0.4	10.4	4.956	2.66356e-07
ADAMTS1	463.8	473.2	0.03	0.865827
ADAMTS12	4.7	0	-5.032	4.36029e-05
ADAMTS13	28.8	3.1	-3.277	7.56243e-14
ADAMTS15	11.3	240.7	4.24	9.10473e-42
ADAMTS18	20.9	2.1	-3.299	3.94668e-11
ADAMTS2	8.7	0	-5.85	1.47363e-08
ADAMTS3	17	0	-6.835	2.72637e-12
ADAMTS5	15.5	0.3	-5.623	3.81891e-08
ADAMTS6	3.4	2.4	-0.674	0.383041
ADAMTS9	10.1	0.1	-5.485	5.93885e-08
ADAMTSL1	11.1	1.4	-3.04	1.27846e-05
ADAMTSL2	128.8	0.2	-9.189	1.28315e-20
ADAMTSL3	50.3	0.3	-7.245	3.12907e-14
ADAMTSL5	5.3	52.2	3.07	2.31017e-15
ADAP1	3.3	36	3.328	1.28171e-14
ADAP2	32.6	3.6	-3.221	2.2668e-16
ADAR	93.6	148.8	0.685	4.33911e-07
ADARB1	36.4	8.4	-2.107	1.19231e-10
ADAT1	29.6	17.2	-0.792	0.00635521
ADAT2	3.2	5.2	0.614	0.321077
ADCK1	4.5	3.5	-0.366	0.561535
ADCK2	79.4	340.5	2.085	7.82367e-44
ADCK5	148	130.5	-0.157	0.419806
ADCY1	11.1	1.8	-2.507	2.59806e-05
ADCY2	0	11.1	5.63	1.3168e-08
ADCY4	13.4	1.8	-2.969	3.88708e-07
ADCY5	58.8	0.1	-8.042	1.88695e-16
ADCY6	38.4	168.6	2.156	2.27057e-28
ADCY7	9.7	0.5	-4.41	5.32647e-06
ADCY9	35	27.5	-0.288	0.296777
ADD1	232.7	168.9	-0.442	0.00165661
ADD3	170.1	196.1	0.224	0.16607
ADGRA2	24.7	16.3	-0.603	0.0520773
ADGRA3	74.8	77.1	0.063	0.745406
ADGRD1	6	0	-5.41	4.27906e-06
ADGRE1	52.5	0	-8.486	1.31286e-19
ADGRE5	88.6	94.9	0.079	0.718307
ADGRF1	0	19.9	6.459	1.86765e-11
ADGRF3	4.6	0.6	-2.79	0.00389638
ADGRF5	239	0	-10.663	8.70532e-31
ADGRG1	49.5	434.3	3.134	1.6172e-110
ADGRG2	1.6	26.2	3.798	3.89937e-12
ADGRG5	2.7	3.8	0.433	0.52589
ADGRG6	311	133.8	-1.229	1.7336e-21
ADGRG7	4.7	298.1	5.931	7.24361e-71
ADGRL1	7	2.8	-1.426	0.0357271
ADGRL2	169.9	250.4	0.538	7.08706e-05
ADGRL4	21.6	0.3	-6.076	4.07057e-10
ADGRV1	6	18.7	1.513	0.00012504
ADHFE1	89.2	5.7	-3.964	4.00162e-33
ADI1	2150.1	538.2	-1.996	2.04257e-77
ADIG	13	2	-2.726	9.62582e-07
ADIPOR1	43.8	113.8	1.329	5.0597e-12
ADIPOR2	93.8	303.4	1.687	2.18418e-25
ADIRF	3.6	15.3	1.936	0.000224412
ADISSP	74.9	67.6	-0.113	0.491843
ADK	174.8	51.7	-1.754	3.11924e-21
ADM	145.7	466.8	1.69	3.1415e-17
ADM2	0.7	10.3	3.965	6.29078e-06
ADM5	2.5	1.6	-0.762	0.352417
ADNP	78.1	78.9	0.029	0.875813
ADNP2	48.2	49	-0.021	0.920484
ADO	43	35.6	-0.262	0.202495
ADORA2A	7.1	0.4	-3.819	0.000202432
ADORA2B	11.2	0.2	-5.652	1.81435e-08
ADORA3	11.4	0	-6.287	7.20186e-10
ADPGK	7.5	29.7	1.932	7.48915e-08
ADPRH	58.7	33.7	-0.821	0.00012675
ADPRM	30.7	16.5	-0.925	0.000475581
ADPRS	146.9	233.3	0.646	3.61021e-07
ADRA1A	1753.1	0.2	-12.965	1.08792e-43
ADRA1D	8.7	0.1	-5.251	3.45707e-06
ADRA2A	7.5	65.6	3.218	2.2976e-18
ADRA2B	9.1	0	-5.92	5.50519e-08
ADRB1	22.3	0.8	-4.818	1.38572e-10
ADRM1	267.5	177	-0.589	0.000336437
ADSL	191.2	212.2	0.165	0.358421
ADSS1	82.5	97.4	0.26	0.0720203
ADSS2	54.2	445.1	2.982	3.06874e-65
ADTRP	1744.9	89	-4.292	9.03005e-284
AEBP1	70	0.1	-8.316	9.2843e-18
AEBP2	83.8	146.1	0.801	1.93141e-06
AEN	63.7	147.5	1.254	1.25019e-13
AFAP1	5	22.4	2.235	4.92657e-08
AFAP1L1	11.6	5.8	-1.015	0.0313683
AFAP1L2	4.9	19.4	1.919	7.27994e-05
AFDN	828.1	721.5	-0.196	0.1136
AFF1	86.5	35.7	-1.283	8.15951e-13
AFF2	94.4	10.1	-3.207	1.24798e-28
AFF3	4.3	0.5	-3.172	0.0027028
AFF4	275.9	257.6	-0.084	0.516453
AFG1L	75.1	31.3	-1.251	5.98882e-09
AFG2A	40.9	5.1	-2.934	1.32408e-16
AFG2B	7.6	6.7	-0.191	0.693661
AFG3L2	220	235.6	0.105	0.539104
AFM	329.9	4.3	-6.277	8.95547e-78
AFMID	60.9	7	-3.127	1.12699e-23
AFP	0.7	114.6	7.901	5.01649e-20
AFTPH	139.4	133.8	-0.075	0.544843
AGA	56.9	33.3	-0.794	0.00345227
AGAP1	92.7	194.8	1.097	1.10417e-15
AGAP2	6.4	0.2	-4.847	5.6681e-06
AGAP3	148.4	108.2	-0.442	0.0201404
AGBL2	1.2	1.7	0.349	0.734778
AGBL5	108.4	32	-1.752	2.90235e-14
AGFG1	764.2	432.2	-0.815	1.83568e-13
AGFG2	283.6	11.4	-4.625	2.86924e-83
AGGF1	275.5	220.3	-0.314	0.00798284
AGK	49.3	12.4	-1.973	2.72104e-13
AGL	150	25	-2.604	2.15967e-36
AGMAT	354.5	19.4	-4.198	9.01053e-60
AGMO	89.4	15	-2.607	1.79046e-34
AGO2	134.7	240.3	0.84	9.05523e-07
AGO3	327.9	197.1	-0.723	1.58417e-12
AGO4	17.8	42.3	1.226	0.000642804
AGPAT1	58.3	224.6	1.957	3.68361e-27
AGPAT2	526.6	191.2	-1.466	1.16954e-37
AGPAT3	175.9	96.3	-0.864	5.71902e-10
AGPAT5	57.3	67.2	0.224	0.303688
AGPS	82.1	93	0.166	0.268191
AGR2	10.3	1297.2	6.865	1.349e-191
AGR3	1.8	281.2	7.758	1.9177e-37
AGRN	95	732.1	2.947	2.48816e-87
AGT	962.5	0	-12.681	2.41582e-42
AGTPBP1	16.9	26.5	0.666	0.0429115
AGTR1	221	5.3	-5.356	3.35019e-79
AGTRAP	63.6	45.6	-0.488	0.0440684
AGXT	326.5	0.1	-10.535	1.49723e-28
AGXT2	238.7	4	-5.866	1.12473e-77
AHCTF1	162.3	66.1	-1.279	2.29326e-09
AHCY	526.7	641.4	0.29	0.00246263
AHCYL1	85.9	455.8	2.369	8.6e-33
AHCYL2	38.8	214.9	2.426	1.02505e-30
AHDC1	7.4	15.5	1.116	0.00454735
AHI1	74	112.6	0.599	0.00197949
AHNAK	552.1	2322.1	2.073	1.66522e-68
AHNAK2	0.3	127.4	7.62	1.38501e-21
AHR	156	61.7	-1.324	1.25561e-08
AHSA1	698.3	781.4	0.168	0.287656
AHSA2P	30.2	19.3	-0.63	0.0290302
AHSG	6595.8	121.8	-5.758	6.31091e-204
AIDA	200	125.8	-0.663	8.74321e-06
AIF1	105.3	64.5	-0.739	5.70668e-05
AIF1L	1389	91.9	-3.914	3.73678e-99
AIFM1	197.9	262.2	0.392	0.0172036
AIFM2	29.1	14.8	-1.004	0.00107396
AIFM3	1.2	25.6	4.346	3.72854e-11
AIG1	62.8	101.8	0.67	0.000133167
AIMP1	116.2	214	0.868	7.0709e-12
AIMP2	81.8	89.4	0.139	0.481734
AIRIM	14.6	36.2	1.286	1.75001e-05
AJM1	3.7	1.1	-1.662	0.0783683
AJUBA	9	21.1	1.18	0.00412808
AK2	848.3	379	-1.164	1.06012e-16
AK3	247.7	248.7	0.004	0.979226
AK4	63.5	353	2.509	1.40795e-25
AK6	7	13	0.828	0.0355587
AK7	3.5	20.1	2.535	5.75567e-08
AK8	8.7	13.4	0.602	0.112842
AKAP1	85.8	247.6	1.562	1.12669e-27
AKAP10	61.2	57.7	-0.062	0.7414
AKAP11	140.6	279.6	0.967	1.68872e-10
AKAP12	39.8	73.5	0.875	0.00499455
AKAP13	156.4	200.1	0.353	0.089207
AKAP5	12.9	0.3	-5.269	1.1964e-07
AKAP6	1.2	39.6	5.215	1.82974e-14
AKAP7	112.5	16	-2.838	1.39617e-34
AKAP8	87.9	94.7	0.115	0.44989
AKAP8L	736.2	119.2	-2.621	8.20891e-35
AKAP9	687.3	519.3	-0.403	0.0610101
AKIP1	11.1	18.1	0.616	0.0711593
AKIRIN1	30.1	86.9	1.491	1.80691e-12
AKIRIN2	74.4	42.1	-0.822	0.000100173
AKNA	31.6	9.6	-1.645	2.3191e-06
AKR1A1	269.6	208.2	-0.379	0.0339421
AKR1B1	33.8	0	-7.883	3.19306e-16
AKR1D1	396.2	97.9	-2.022	2.62228e-31
AKR1E2	107.2	32.9	-1.684	5.33435e-14
AKR7A2	293.3	43.6	-2.755	5.34334e-18
AKT1	21.1	119.5	2.481	4.76392e-23
AKT1S1	335.7	401.2	0.27	0.130608
AKT2	209.6	49.5	-2.063	1.99132e-31
AKT3	59.7	0.2	-8.084	6.01801e-18
AKTIP	52.3	115.7	1.166	1.79932e-10
ALAD	1111	135.9	-3.031	7.46319e-84
ALAS1	262.3	137.5	-0.941	1.0486e-06
ALB	43271.9	658.1	-6.038	1.5006e-208
ALCAM	489	255.4	-0.936	1.17687e-21
ALDH16A1	174.9	155.2	-0.184	0.149609
ALDH18A1	25.7	84.3	1.658	1.88855e-15
ALDH1A1	2599.8	2458.7	-0.081	0.695556
ALDH1A2	1.7	13.7	2.795	9.42292e-05
ALDH1A3	26.6	29.5	0.092	0.728363
ALDH1L1	2610.6	0	-14.118	4.02114e-52
ALDH1L2	45.2	2.7	-4.057	1.33137e-22
ALDH2	1822.3	109.1	-4.064	5.51166e-97
ALDH3A2	309.9	109.5	-1.512	6.29955e-12
ALDH3B1	2	10.5	2.065	0.000617132
ALDH4A1	336.6	172.7	-0.972	4.33888e-07
ALDH5A1	1696.6	534	-1.665	3.79238e-21
ALDH6A1	601	93.7	-2.684	6.27492e-63
ALDH7A1	325.2	131.5	-1.321	6.50017e-26
ALDH8A1	890.4	1.7	-9	1.92061e-80
ALDH9A1	921.6	548	-0.755	1.5619e-08
ALDOA	281.1	1292	2.215	9.04368e-83
ALDOB	7667.2	791.5	-3.276	6.22456e-50
ALDOC	1.8	503.5	7.904	3.61347e-60
ALG1	39.7	24.2	-0.718	0.00395965
ALG11	66.4	57.6	-0.228	0.216609
ALG12	163.4	87.8	-0.886	9.55304e-10
ALG13	98.2	20.5	-2.247	1.43753e-22
ALG14	38.5	35.9	-0.114	0.625224
ALG2	112.7	110.9	-0.011	0.937683
ALG3	67.8	33.2	-1.01	9.10491e-07
ALG5	94.8	154.1	0.685	1.92615e-05
ALG6	30	27.8	-0.134	0.64113
ALG8	31.9	58.5	0.849	0.000775148
ALG9	116.3	162.1	0.504	0.000197338
ALK	3.6	0.3	-3.488	0.00270296
ALKBH1	35.3	17.9	-0.966	0.000321739
ALKBH2	7.2	8.1	0.109	0.815693
ALKBH3	63.9	130.1	1.017	1.67352e-10
ALKBH4	65.7	193.3	1.548	1.76443e-11
ALKBH5	147.8	158.1	0.123	0.420429
ALKBH6	41.9	49.2	0.252	0.230302
ALKBH7	76.7	46.2	-0.741	0.000116981
ALKBH8	15.5	17.2	0.076	0.817487
ALLC	16.3	0	-6.811	9.05866e-12
ALMS1	89.8	59.9	-0.57	0.0089624
ALOX12	0.5	19.7	5.36	4.46896e-09
ALOXE3	0	4.2	4.207	0.000507486
ALPK1	13	18.5	0.422	0.234351
ALPK3	6	28.7	2.187	8.88919e-09
ALPL	37.1	1	-5.3	1.19471e-16
ALS2	87.4	30.5	-1.487	2.74296e-11
ALS2CL	118.3	281.1	1.286	2.72612e-10
ALYREF	17.2	177.7	3.295	2.85878e-41
AMACR	235.7	91.4	-1.38	1.37203e-10
AMBP	5047.3	27.7	-7.481	0
AMBRA1	71.5	98.7	0.444	0.089926
AMD1	329.5	282.3	-0.224	0.0617769
AMDHD1	147.9	33.4	-2.162	1.0617e-22
AMDHD2	220.2	167.9	-0.374	0.0911344
AMER1	22	14.8	-0.562	0.109488
AMFR	214.7	114.6	-0.907	7.82598e-08
AMHR2	5.6	15.9	1.455	0.00101911
AMIGO1	20	1.2	-3.984	1.7736e-11
AMIGO2	14	3.6	-1.887	0.000137916
AMIGO3	11	4.8	-1.111	0.0548793
AMMECR1	115.8	417.3	1.846	1.30829e-38
AMMECR1L	49.1	56.2	0.238	0.234391
AMN	1133.7	94.3	-3.582	1.42122e-67
AMN1	18.5	32.3	0.784	0.00546166
AMOT	90.3	248.2	1.466	2.65865e-24
AMOTL1	59.8	0.3	-7.505	2.0843e-15
AMOTL2	104.4	95.3	-0.13	0.614719
AMPD2	100.3	99.4	0.005	0.985915
AMPD3	2.3	4.1	0.738	0.288705
AMT	116.4	58.5	-0.979	3.04657e-07
AMY2B	72.7	0	-8.967	5.35893e-20
AMZ1	2.2	0.1	-3.31	0.0230626
AMZ2	85.1	55.4	-0.629	0.00122041
ANAPC1	83.1	148.5	0.848	5.0959e-06
ANAPC10	47.7	22.4	-1.111	1.55992e-06
ANAPC13	47.6	76.6	0.65	0.00265567
ANAPC15	18.8	11.2	-0.736	0.0387773
ANAPC16	277.2	77.4	-1.843	2.13036e-40
ANAPC2	41	47.2	0.221	0.274633
ANAPC4	61.3	76.8	0.294	0.141027
ANAPC5	92.1	48.8	-0.911	6.42632e-08
ANAPC7	101.9	101.8	-0.013	0.942635
ANGEL1	19.4	14.4	-0.492	0.166546
ANGEL2	102.4	49.1	-1.052	3.67123e-07
ANGPT1	17.3	0	-6.907	1.73153e-12
ANGPTL2	65.2	0	-8.768	8.65966e-21
ANGPTL3	804.3	0.9	-9.73	1.89187e-53
ANGPTL6	28.8	1.3	-4.507	2.40808e-13
ANGPTL8	575.4	103.4	-2.476	1.0663e-26
ANK1	27.9	0.5	-5.912	2.5476e-11
ANK2	54.4	2.1	-4.698	2.90325e-18
ANK3	956	302.6	-1.655	8.27593e-33
ANKEF1	5.3	0	-5.127	3.42159e-06
ANKFY1	139.3	208.3	0.59	4.33066e-05
ANKH	78.9	184	1.249	3.09269e-12
ANKHD1	267.2	131.8	-1.016	1.72203e-07
ANKIB1	65.1	85.2	0.382	0.0203542
ANKLE1	0.8	6	2.816	0.00122664
ANKLE2	47.5	42.9	-0.129	0.592398
ANKMY2	243.6	160.3	-0.606	0.000246945
ANKRA2	30.4	40	0.46	0.0426179
ANKRD1	0.4	31.4	5.332	4.12449e-10
ANKRD10	99.9	98.9	-0.021	0.90142
ANKRD11	427.6	404.2	-0.08	0.77234
ANKRD12	988.2	405	-1.286	1.92426e-08
ANKRD13A	50.8	185.4	1.861	2.78344e-26
ANKRD13C	22.5	29.7	0.342	0.266315
ANKRD13D	4.1	17.5	2.037	1.02097e-05
ANKRD16	17.6	25.9	0.561	0.0430471
ANKRD17	538.3	333.7	-0.684	0.000152671
ANKRD22	4.4	304.9	6.159	7.9737e-71
ANKRD23	3.1	2.4	-0.443	0.573485
ANKRD24	6.6	2.7	-1.295	0.0356315
ANKRD27	224.5	358.3	0.683	8.63725e-09
ANKRD28	322.8	112.5	-1.509	3.41292e-22
ANKRD29	1.5	11.6	2.798	1.09975e-05
ANKRD33	3.2	1.8	-0.695	0.385488
ANKRD33B	7.6	53	2.794	2.2083e-18
ANKRD35	16.8	2	-3.069	9.60633e-08
ANKRD37	18.6	369.6	4.24	4.32572e-50
ANKRD39	45.4	92.6	1.018	3.39581e-07
ANKRD40	54	36.3	-0.58	0.0091301
ANKRD40CL	0	80.6	8.478	1.14136e-19
ANKRD42	47.1	27	-0.77	0.00567537
ANKRD44	229.6	25.6	-3.161	1.93873e-51
ANKRD45	69.9	71.5	0.068	0.726572
ANKRD46	63.1	37.5	-0.732	0.00260785
ANKRD49	114.8	99.1	-0.188	0.187054
ANKRD50	22.5	85.8	1.834	1.0971e-14
ANKRD52	10.9	46.6	2.074	2.37908e-08
ANKRD54	23.8	32	0.433	0.124275
ANKRD6	3.6	2.9	-0.266	0.706986
ANKRD9	141.3	40.4	-1.801	1.30443e-14
ANKS1A	42.9	85.1	0.978	5.6386e-07
ANKS3	3.2	9.4	1.417	0.00546322
ANKS4B	119.7	106	-0.175	0.268688
ANKS6	4	3.2	-0.221	0.742228
ANKZF1	105	32.2	-1.68	4.62716e-18
ANLN	1.4	62.3	5.603	3.12337e-19
ANO1	1194.5	1.7	-9.423	5.16444e-91
ANO10	134.3	165	0.286	0.0520527
ANO3	9.9	0	-6.093	3.37163e-09
ANO6	110.9	266.6	1.254	1.58628e-19
ANO8	3.1	14.1	2.026	0.000166938
ANO9	1.1	80.3	6.524	1.5864e-18
ANP32A	281.7	106.5	-1.401	1.3947e-06
ANP32B	130	477.7	1.883	5.39569e-30
ANP32E	130.1	177.7	0.448	0.00314864
ANPEP	65.3	14.8	-2.118	2.18374e-17
ANTKMT	56.6	88.4	0.593	0.00453606
ANTXR1	133.1	0	-9.819	9.22103e-26
ANTXR2	230.5	86.7	-1.398	1.27738e-17
ANXA1	12	77.1	2.598	5.17073e-23
ANXA10	0.1	115	8.43	8.53618e-21
ANXA11	162.4	194.2	0.241	0.129979
ANXA13	39.1	2052.2	5.664	2.28792e-195
ANXA2	141.8	1781.7	3.637	7.71175e-75
ANXA3	32.8	347.9	3.357	1.71529e-68
ANXA4	172.9	1123.9	2.685	4.01241e-51
ANXA5	130.1	356.5	1.43	6.71933e-15
ANXA6	684.3	0.3	-11.038	2.88595e-32
ANXA7	80.9	273.5	1.737	2.90709e-14
ANXA9	123	4.1	-4.85	6.59831e-52
AOAH	6.4	0	-5.548	9.39136e-07
AOC1	462.8	64.4	-2.855	5.17369e-62
AOC2	6.3	3.4	-0.915	0.14025
AOC3	534.8	0.2	-11.249	6.35377e-34
AOPEP	543.7	1104.5	1.03	2.73774e-20
AP1AR	90.6	117.9	0.392	0.0325388
AP1B1	184.6	432.9	1.219	3.63961e-21
AP1G1	132.4	239.7	0.838	2.40192e-06
AP1G2	14.8	94.6	2.603	9.91575e-24
AP1M1	57.7	29.5	-0.972	3.53114e-05
AP1M2	1.8	261.6	6.71	2.43488e-48
AP1S1	259.2	408.6	0.651	0.0263437
AP1S2	44.2	83.6	0.846	2.49703e-05
AP1S3	18.8	373.4	4.24	2.72682e-113
AP2A1	47	103.1	1.09	7.45043e-05
AP2A2	166.5	378.7	1.19	1.4236e-21
AP2B1	271.8	439.8	0.688	1.24714e-06
AP2S1	96	264.2	1.469	2.5691e-19
AP3B1	89	253.4	1.493	5.39585e-21
AP3D1	689.2	614.7	-0.159	0.298454
AP3M1	80	95	0.258	0.163891
AP3M2	5.8	17.8	1.641	0.000434575
AP3S1	46.1	72.8	0.652	0.00499836
AP3S2	271.4	161.9	-0.735	2.101e-10
AP4B1	67.6	43.2	-0.642	0.000461903
AP4E1	15.5	15.9	0.011	0.974307
AP4M1	3	23.1	2.663	2.23709e-08
AP4S1	52.9	45.8	-0.225	0.23811
AP5B1	20.4	66.5	1.749	4.46376e-09
AP5M1	46.3	67.9	0.539	0.0245422
AP5S1	18.5	102.8	2.491	4.7559e-27
AP5Z1	83.1	132.6	0.693	8.91204e-05
APAF1	78.7	92.2	0.223	0.232028
APBA1	5.3	1.8	-1.615	0.0217802
APBA3	6.6	20.1	1.475	0.000109401
APBB1	7.3	0.3	-4.52	1.84491e-05
APBB1IP	14.8	0	-6.671	2.72451e-11
APBB2	104.5	62.4	-0.712	3.76466e-05
APBB3	17	12.7	-0.408	0.20947
APC	362.8	235.7	-0.609	3.06341e-08
APC2	9.5	10.5	0.183	0.677578
APCDD1	222.5	30	-2.892	1.21075e-58
APEH	456.2	300.8	-0.599	3.84693e-05
APEX1	312	887.2	1.505	4.87178e-27
APEX2	19.1	35.2	0.813	0.00258399
APH1A	403.2	850.2	1.077	3.33281e-18
APH1B	33.1	0.3	-6.648	9.48322e-12
API5	172.3	87.7	-0.978	1.13824e-09
APIP	46.1	48.9	0.082	0.713081
APLF	57.4	44.3	-0.334	0.129592
APLN	14.2	178.7	3.607	2.65441e-41
APLNR	59.8	0	-8.707	1.78032e-19
APLP2	799.7	1451.9	0.861	4.98175e-12
APMAP	247.3	377.6	0.605	1.38563e-05
APOA1	870.7	115.3	-2.922	5.58011e-61
APOA5	1587.9	0.6	-11.296	1.38987e-52
APOB	2498.3	91.2	-4.781	8.52442e-221
APOBEC1	0.1	189.8	9.155	1.69845e-24
APOBEC3F	10.1	0.6	-4.019	2.12861e-06
APOBR	6.7	2.6	-1.379	0.02687
APOC3	2547.7	0.4	-12.392	2.63377e-49
APOC4	2657.5	0	-14.146	2.18828e-53
APOD	52.5	0.4	-6.8	1.30134e-14
APOE	5290.4	0.8	-12.702	1.83331e-77
APOH	4636.3	11.6	-8.623	4.64944e-261
APOLD1	8.7	0.3	-4.798	3.60621e-06
APOM	399.6	18.1	-4.467	5.52198e-79
APOO	14.6	12.3	-0.168	0.67131
APOOL	115	46.7	-1.309	1.41815e-06
APP	308.7	754.2	1.285	1.40853e-29
APPBP2	348.8	294.8	-0.227	0.132873
APPL1	270.1	341.2	0.356	0.00305913
APPL2	73.6	194.3	1.416	1.68497e-11
APRT	311.9	256.8	-0.278	0.0507931
APTX	27.9	22.9	-0.241	0.35957
AQP11	52.1	2.9	-4.249	6.712e-19
AQP3	79.6	91.3	0.165	0.381948
AQP7	66	6.3	-3.373	3.25411e-26
AQP8	2770.6	1.5	-10.784	2.54841e-101
AQP9	2144.1	9.9	-7.716	2.1625e-240
AQR	81.8	75.4	-0.145	0.37758
ARAF	60.5	32.2	-0.934	0.00199215
ARAP1	35.8	30.2	-0.275	0.332651
ARAP2	44.6	65.7	0.55	0.00418974
ARAP3	195.3	27.7	-2.796	3.84026e-15
ARB2A	221.1	128.7	-0.784	1.81588e-08
ARCN1	58.4	99.4	0.732	0.000354255
AREG	1.2	128.9	6.47	2.64292e-27
AREL1	560.5	70.6	-2.983	2.35036e-72
ARF1	0.9	3.1	1.853	0.0878578
ARF6	70.8	641.3	3.138	3.32783e-44
ARFGAP2	57.3	16.6	-1.773	3.10303e-08
ARFGAP3	422.8	214.9	-0.972	3.89418e-21
ARFGEF1	312.8	353.7	0.196	0.098299
ARFGEF2	239.1	125.5	-0.914	5.40722e-06
ARFGEF3	10.3	81.4	2.919	2.07941e-27
ARFIP1	58.5	67.4	0.224	0.300922
ARFIP2	105.6	47.3	-1.125	3.14577e-07
ARFRP1	129.4	102.4	-0.353	0.0514263
ARG1	363	0	-11.27	1.25768e-33
ARG2	26.3	14.5	-0.871	0.0252262
ARGLU1	765.6	731.5	-0.066	0.716148
ARHGAP1	116	245.3	1.043	7.52628e-11
ARHGAP10	16	111.9	2.644	5.74768e-20
ARHGAP11A	1.4	89.8	6.376	1.71234e-20
ARHGAP12	221.3	292.2	0.406	0.000148947
ARHGAP15	40.2	1.5	-4.684	7.02349e-19
ARHGAP17	89.1	127.5	0.488	0.00322311
ARHGAP18	52.3	143.2	1.478	3.00767e-22
ARHGAP19	4.9	36.1	2.678	1.66257e-10
ARHGAP21	145	348	1.241	9.09312e-22
ARHGAP22	5.5	0.5	-3.462	0.0025662
ARHGAP23	7.6	36.2	2.293	7.24876e-11
ARHGAP24	109.9	82.9	-0.402	0.0466193
ARHGAP25	13	0.3	-5.288	3.65906e-07
ARHGAP26	87.3	234.1	1.451	9.68631e-28
ARHGAP27	18.8	336.4	4.224	4.94524e-46
ARHGAP28	4.8	27.2	2.378	5.01599e-09
ARHGAP29	273.9	236.5	-0.202	0.119138
ARHGAP30	82.5	8.4	-3.296	7.39047e-32
ARHGAP31	23.5	0.4	-6.194	1.05404e-10
ARHGAP32	135.8	272.4	0.995	4.05733e-13
ARHGAP35	237.7	435	0.887	2.61684e-10
ARHGAP39	18.7	78.7	2.055	3.26323e-21
ARHGAP4	20.1	0.5	-5.391	1.97899e-09
ARHGAP42	126.3	44.6	-1.509	2.0644e-21
ARHGAP44	12.2	0.7	-3.899	4.72911e-07
ARHGAP45	44.1	7.4	-2.534	4.20608e-17
ARHGAP5	357.8	736.9	1.052	1.44621e-23
ARHGAP6	61.6	62.6	0.063	0.762796
ARHGAP8	7.3	15.4	1.111	0.00378602
ARHGAP9	3.6	5.9	0.559	0.535226
ARHGDIA	88.4	129	0.523	0.017158
ARHGDIB	53.8	1.6	-5.112	1.13037e-22
ARHGEF1	27.4	23.4	-0.176	0.497416
ARHGEF10	23	0	-7.249	6.27769e-14
ARHGEF10L	378.5	216	-0.8	8.02511e-07
ARHGEF11	70.3	26.8	-1.388	0.000738539
ARHGEF12	319.1	253.8	-0.318	0.00960168
ARHGEF15	33.2	0.5	-6.185	6.03939e-12
ARHGEF16	2.6	186.8	5.986	5.25117e-44
ARHGEF17	8.6	2.2	-1.916	0.00315435
ARHGEF18	33.9	57.8	0.743	0.000221427
ARHGEF19	49.1	52.4	0.1	0.615772
ARHGEF2	126.6	299.8	1.271	2.25761e-13
ARHGEF26	221.6	18.4	-3.573	4.01307e-71
ARHGEF28	18.2	113.4	2.692	1.23364e-34
ARHGEF3	23.9	22.6	-0.087	0.755154
ARHGEF37	41.5	165.3	2.053	2.88741e-30
ARHGEF38	1.9	20.6	3.314	4.75882e-09
ARHGEF39	6.9	39.3	2.713	1.18777e-13
ARHGEF40	22.2	4.2	-2.36	8.36691e-07
ARHGEF5	137.3	546.3	2.015	2.84744e-37
ARHGEF6	34.3	44.8	0.4	0.0780484
ARHGEF7	61.5	51.2	-0.263	0.134974
ARHGEF9	6.1	3.2	-0.986	0.11588
ARID1A	147.5	80.4	-0.88	0.000382157
ARID1B	123.7	61	-0.999	9.94951e-09
ARID2	159	53.9	-1.534	1.6725e-15
ARID3A	204	250.4	0.305	0.221705
ARID3B	64.2	120.9	0.948	1.95102e-05
ARID4A	545.3	280.2	-0.959	2.97675e-05
ARID4B	975	431.2	-1.174	1.39879e-10
ARID5A	8.2	8.7	0.108	0.815481
ARID5B	179.6	319.6	0.84	3.29271e-09
ARIH1	335.7	138.3	-1.272	1.82359e-08
ARIH2	97.8	73.8	-0.415	0.0175462
ARK2N	50.8	31.4	-0.652	0.00505985
ARL1	145	209.7	0.535	2.77915e-05
ARL10	3.1	20.1	2.711	1.16728e-06
ARL11	50.3	95.7	0.959	1.15447e-07
ARL13B	87.1	113.2	0.369	0.0329641
ARL14	0.1	9.4	4.82	8.44502e-07
ARL14EP	76	146.5	0.907	1.19217e-07
ARL15	17.6	10.1	-0.807	0.0370742
ARL16	16.1	25.7	0.713	0.0174381
ARL3	22.9	70.4	1.578	1.33635e-12
ARL4A	96.2	275.3	1.501	6.42098e-34
ARL4D	332.7	35.3	-3.242	3.52122e-93
ARL5A	130.6	305.2	1.204	1.85724e-19
ARL5B	101.7	205.5	1.004	3.0655e-15
ARL6	25.2	27.8	0.097	0.693146
ARL6IP1	1626.8	450.4	-1.852	2.34461e-30
ARL6IP4	94.3	83.7	-0.17	0.616847
ARL6IP5	488.6	360.6	-0.431	0.0145128
ARL6IP6	52.9	82.3	0.623	0.000635665
ARL8B	0.3	2.1	1.892	0.127742
ARL9	7.1	0.3	-4.51	3.04537e-05
ARMC1	339.7	199.3	-0.76	4.71574e-08
ARMC10	252.6	91.7	-1.47	8.09562e-20
ARMC12	7.6	0	-5.728	3.8826e-08
ARMC5	7.3	10.3	0.422	0.466369
ARMC6	12.6	15.6	0.172	0.625671
ARMC7	9.3	26.8	1.416	0.00141163
ARMC8	87.7	60.7	-0.513	0.00150937
ARMC9	1.7	2.4	0.286	0.72861
ARMCX1	12	0	-6.401	1.95376e-10
ARMCX2	12.9	0.2	-5.894	2.92195e-09
ARMCX3	44.5	2.4	-4.222	7.75996e-21
ARMCX5	17	16.2	-0.1	0.744867
ARMH1	136	183	0.442	0.0210818
ARMH3	51.5	119.6	1.209	7.24558e-13
ARMH4	5.5	3.2	-0.671	0.260972
ARMT1	9	13	0.455	0.236204
ARNT2	5.8	0.3	-4.093	0.000143848
ARPC1A	26.3	290.9	3.399	9.65227e-62
ARPC1B	245.7	990.7	2.023	4.41676e-49
ARPC2	744.9	1229.5	0.73	6.30728e-08
ARPC3	139.5	558.2	2.004	6.3922e-88
ARPC4	64.5	209.3	1.672	0.000463943
ARPC5	137.1	177	0.371	0.0202456
ARPC5L	82.3	392.4	2.235	3.35162e-32
ARPIN	10.3	27.8	1.305	2.66174e-05
ARPP19	129	170.1	0.418	0.0078314
ARRB1	162.5	75.5	-1.097	1.34084e-09
ARRB2	66.8	21.4	-1.63	1.78657e-12
ARRDC1	37.8	207.8	2.531	4.30652e-16
ARRDC2	3	15.9	2.339	1.67125e-05
ARRDC3	48.9	15.8	-1.636	1.36355e-09
ARRDC4	20.9	122.5	2.572	1.06615e-30
ARRDC5	6.9	13.2	1.052	0.0129416
ARSA	1191.7	508.5	-1.226	7.22135e-08
ARSB	25.7	10.1	-1.32	0.000134254
ARSG	51.3	14.7	-1.826	4.02592e-10
ARSJ	3	23.1	3.229	6.25484e-09
ARSK	51.3	2.7	-4.288	5.62371e-25
ART3	0.4	3.5	2.495	0.0145893
ART4	55.8	0.2	-7.984	1.52705e-17
ARTN	7.2	0.7	-3.513	4.96759e-05
ARV1	12.2	33.6	1.358	7.49361e-05
ARVCF	15.6	12.4	-0.359	0.303799
AS3MT	259.1	73.8	-1.812	2.85262e-32
ASAH1	153.8	721.4	2.204	9.08661e-32
ASAH2	39.3	1	-5.391	1.323e-16
ASAP1	41.7	78.6	0.878	2.04022e-06
ASAP2	41.6	105.7	1.376	8.00505e-14
ASAP3	32.6	42.6	0.383	0.0714911
ASB1	85.1	279.8	1.699	6.15772e-38
ASB11	8.9	13.7	0.625	0.105229
ASB13	115.8	30.8	-1.903	6.6287e-12
ASB2	6.8	0.2	-4.934	5.83424e-06
ASB3	186.6	45.3	-2.021	3.33909e-21
ASB4	132.5	0.3	-8.663	1.40918e-20
ASB5	3	4.3	0.653	0.388004
ASB6	15.4	42.7	1.572	1.85631e-08
ASB7	188.2	129.2	-0.533	1.17491e-05
ASB8	58.7	41.6	-0.541	0.0189533
ASB9	3.8	8.8	1.097	0.0450177
ASCC1	16.7	36.7	1.049	9.86698e-05
ASCC2	56.7	47.2	-0.263	0.175004
ASCC3	101	47.1	-1.077	4.35372e-10
ASCL1	89.4	0	-9.256	2.19477e-23
ASCL2	27.4	83.3	1.685	8.03023e-16
ASDURF	7.7	4.6	-0.764	0.181548
ASF1A	55	31.1	-0.813	0.00167245
ASF1B	2.5	63.3	4.64	1.61715e-22
ASGR2	902.2	0	-12.583	2.5243e-41
ASH1L	412.2	216.6	-0.924	1.07288e-09
ASH2L	53.9	58.3	0.135	0.464181
ASIC4	2.6	1.2	-1.185	0.252705
ASIP	0.2	4.3	3.253	0.00475143
ASL	977.9	73.7	-3.724	2.66926e-36
ASNS	129.6	94.2	-0.427	0.0207301
ASPA	32	0	-7.799	3.97653e-16
ASPDH	56.1	0.2	-7.979	2.29519e-17
ASPG	171.2	0	-10.181	3.68441e-28
ASPH	658.7	100.4	-2.718	4.16844e-87
ASPM	3.8	53.7	3.948	6.36859e-21
ASPN	202	0	-10.42	3.6071e-29
ASPRV1	1	9.5	2.983	0.000148292
ASPSCR1	169.9	78.2	-1.1	2.13065e-13
ASRGL1	232.5	62	-1.918	2.73606e-25
ASS1	1556.6	0.2	-12.795	4.9652e-37
ASTE1	35.9	23	-0.597	0.0451762
ASXL1	238	100.2	-1.24	1.26083e-17
ASXL2	332.6	280.6	-0.235	0.0325271
ATAD1	170.1	478	1.492	1.58865e-16
ATAD2	156.6	60.9	-1.348	3.18119e-09
ATAD2B	202.9	94.4	-1.093	3.24428e-14
ATAD5	5	9.9	1.017	0.049746
ATAT1	42.4	13.1	-1.72	1.29134e-09
ATE1	176.3	92.4	-0.922	9.08278e-08
ATF1	47.3	55.6	0.187	0.35073
ATF2	117.2	90.1	-0.371	0.00704186
ATF3	5.4	40	2.806	2.12152e-12
ATF4	2249.3	2089.4	-0.104	0.547388
ATF5	1744.2	360.9	-2.271	1.86767e-14
ATF6	955.7	281.1	-1.759	8.0589e-29
ATF6B	174.2	584.7	1.751	1.30877e-21
ATF7IP	568.7	229.8	-1.299	2.15837e-11
ATF7IP2	12	0.2	-5.805	6.93786e-09
ATG10	60.6	41.5	-0.545	0.0135217
ATG101	143.1	227.8	0.668	0.000110475
ATG12	657.9	277.8	-1.237	5.67478e-14
ATG13	67.7	22.5	-1.575	9.068e-07
ATG14	68.8	95.6	0.492	0.0175664
ATG16L1	82.3	111.2	0.439	0.0199887
ATG16L2	25.1	39.8	0.647	0.0556871
ATG2A	190.1	179.4	-0.077	0.661087
ATG2B	63.9	113.5	0.79	3.83766e-05
ATG3	30.5	203.1	2.657	2.91012e-46
ATG4A	33.7	25.2	-0.479	0.0843338
ATG4B	96.7	193.7	0.997	5.42056e-09
ATG4C	58.1	76.2	0.392	0.0402367
ATG4D	114.8	98.9	-0.218	0.565299
ATG5	79.7	76.4	-0.063	0.686897
ATG7	567.9	44	-3.692	4.47512e-66
ATG9A	162.5	173.2	0.101	0.557886
ATG9B	0.2	2.2	2.324	0.0630766
ATIC	105.6	125.6	0.256	0.117013
ATL2	323.5	154.3	-1.07	5.15456e-12
ATL3	180.8	139.7	-0.382	0.00432884
ATM	41.8	21	-1.031	0.000160113
ATMIN	12.3	32.5	1.485	1.85171e-06
ATN1	72.3	38	-0.93	0.00093149
ATOH1	0.2	9.5	4.827	7.1288e-07
ATOH7	5.1	1.2	-1.949	0.00984014
ATOH8	89.1	148.6	0.732	6.74205e-06
ATOSA	128.6	61.3	-1.084	4.45742e-09
ATOSB	7.7	13	0.732	0.0875935
ATOX1	531.8	160.7	-1.734	4.7542e-20
ATP10B	6	301.9	5.847	9.39405e-66
ATP10D	8.4	0.4	-4.221	2.50061e-05
ATP11A	210.9	440.2	1.084	9.87042e-12
ATP11B	92.3	281.7	1.618	1.50083e-25
ATP11C	591.5	80.6	-2.877	8.79778e-118
ATP13A1	26.2	39.9	0.517	0.0394584
ATP13A2	16.4	54.8	1.734	7.29185e-09
ATP13A3	246.5	260.6	0.075	0.618741
ATP1A1	1143	3397.8	1.575	2.33375e-29
ATP1B1	251.6	2044.1	3.012	3.23695e-159
ATP1B3	1.4	16.8	3.35	8.19266e-08
ATP23	15.2	32.3	0.939	0.00822235
ATP2A2	136.6	171.7	0.324	0.037299
ATP2A3	43	138.3	1.649	4.59354e-09
ATP2B1	391.7	878.9	1.166	5.9507e-18
ATP2B2	55.1	0	-8.528	1.20491e-19
ATP2B4	20.3	6	-1.805	0.000653742
ATP2C1	228.7	559.9	1.292	1.04044e-19
ATP2C2	0	24.3	6.75	1.42765e-12
ATP4A	24.5	0.1	-6.789	1.41419e-12
ATP5F1A	95.4	410.4	2.069	1.44631e-22
ATP5F1B	663.2	918	0.466	0.0474079
ATP5F1C	155.4	205.7	0.4	0.0768966
ATP5F1D	179.4	147.6	-0.281	0.0365179
ATP5F1E	319.4	790.6	1.297	7.61918e-11
ATP5IF1	57.1	291.9	2.3	2.25526e-21
ATP5MC1	1171.5	361.4	-1.692	2.65395e-49
ATP5MC2	39.4	231.2	2.566	1.25122e-55
ATP5MC3	878.1	1388.8	0.661	0.00114752
ATP5ME	373.3	618.6	0.716	8.23927e-06
ATP5MF	183.7	345.2	0.888	3.54355e-06
ATP5MG	760.9	1612.3	1.083	1.68329e-08
ATP5MK	5.9	113.5	3.965	1.32714e-24
ATP5PB	142.7	198.1	0.456	0.0228607
ATP5PD	445.6	461.4	0.041	0.740893
ATP5PF	115.1	287.5	1.305	1.04094e-09
ATP5PO	748.4	662.7	-0.178	0.355364
ATP6AP1	132.7	587.8	2.121	7.19585e-28
ATP6AP2	321.4	773.5	1.267	2.00948e-12
ATP6V0A1	295.2	252.9	-0.218	0.108492
ATP6V0A2	210.5	248.1	0.221	0.0624423
ATP6V0A4	3.1	11.1	2.055	0.000216816
ATP6V0B	239.1	441.3	0.872	0.000768287
ATP6V0D1	441.1	343.7	-0.35	0.0723027
ATP6V0E1	230.9	212.4	-0.133	0.481389
ATP6V0E2	71.3	25.6	-1.462	1.05017e-11
ATP6V1A	65.7	134.8	1.058	1.0336e-09
ATP6V1B2	101.9	253.8	1.302	1.91958e-15
ATP6V1C1	178	274.4	0.629	9.34221e-07
ATP6V1C2	0.2	9.2	4.296	6.85024e-06
ATP6V1D	47.6	79.2	0.673	0.0019792
ATP6V1E1	79.6	236	1.546	7.90001e-25
ATP6V1E2	3.7	0.2	-4.11	0.000589045
ATP6V1F	181.6	362.4	0.999	2.20153e-10
ATP6V1G1	316.7	733	1.21	3.16996e-15
ATP6V1G3	0.1	3.6	3.458	0.00182131
ATP6V1H	107.1	118.2	0.163	0.325674
ATP7A	17.9	24.1	0.412	0.235594
ATP7B	93.9	30.3	-1.635	1.2003e-15
ATP8A1	60.3	157.9	1.411	2.57417e-17
ATP8B1	236.5	346.9	0.558	5.13395e-07
ATP8B3	6.1	0.3	-4.205	6.78542e-05
ATP8B4	10.9	74	2.751	1.76925e-25
ATP9A	510.1	152.5	-1.742	1.31053e-09
ATP9B	147.4	102.6	-0.528	0.00368942
ATPAF1	518.2	198.8	-1.376	2.81819e-32
ATPAF2	111.6	26.9	-2.042	7.19273e-26
ATPSCKMT	85.6	44.3	-0.963	1.53888e-06
ATR	9.4	10.6	0.116	0.793077
ATRAID	69.5	111.6	0.676	0.000735615
ATRIP	8.1	21.3	1.248	0.000542689
ATRN	398.4	242.3	-0.707	3.91283e-07
ATRNL1	72.6	0.5	-7.243	2.77236e-17
ATRX	1461.7	587.1	-1.314	3.0963e-13
ATXN1	850.7	186.4	-2.188	9.04871e-59
ATXN10	650.8	213.1	-1.609	2.11014e-25
ATXN1L	49.6	51.3	0.059	0.77843
ATXN2	398.9	62.9	-2.656	1.05216e-39
ATXN2L	112.5	116.9	0.078	0.741718
ATXN3	129.9	91.3	-0.479	0.0176955
ATXN7	362.7	59.2	-2.6	1.56377e-31
ATXN7L1	38.2	20.7	-0.935	0.000240947
ATXN7L2	1.6	1.4	-0.061	0.956135
ATXN7L3	55.7	215.5	1.911	1.05142e-25
ATXN7L3B	360.9	535.7	0.558	7.00251e-08
AUH	193.3	29.2	-2.739	1.09962e-43
AUP1	422.5	337.9	-0.323	0.10263
AURKA	3.2	88.4	4.972	2.86328e-29
AURKAIP1	118.9	67.2	-0.843	0.000647072
AUTS2	339.6	2.1	-7.361	5.3933e-65
AVEN	23.1	126.5	2.377	2.21255e-31
AVIL	2	3.1	0.663	0.394521
AVL9	35.6	98.5	1.412	1.2465e-12
AVPI1	202.5	111.9	-0.854	7.08872e-07
AXIN1	19.9	51.5	1.375	3.20324e-08
AXIN2	20.1	68.4	1.772	1.82925e-12
AXL	18.3	0.3	-5.824	2.32195e-09
AZI2	59.5	95.7	0.683	0.00632971
AZIN1	234.9	139.7	-0.74	1.18391e-09
B2M	1632	3439.4	1.077	6.83773e-11
B3GALNT2	51.3	129.4	1.337	9.72974e-11
B3GALT1	2327.3	7.4	-8.339	1.9045e-205
B3GALT4	42.6	55.4	0.338	0.302915
B3GALT5	81.6	0	-9.124	1.32031e-22
B3GALT6	195.2	173.6	-0.154	0.424459
B3GAT2	0.1	57.4	7.428	3.53999e-16
B3GAT3	63.3	24.4	-1.385	0.0714634
B3GLCT	3.6	36.5	3.087	3.20816e-13
B3GNT2	173.5	415.6	1.283	8.41111e-25
B3GNT3	24.9	780.5	4.902	5.31077e-121
B3GNT5	10.8	31.2	1.544	3.72947e-07
B3GNT7	0	55.9	7.955	1.30624e-17
B3GNT8	1.9	61	5.539	1.33996e-18
B3GNTL1	50.8	8.9	-2.469	4.76286e-07
B4GALNT1	25.4	0.1	-6.849	9.52643e-13
B4GALNT2	0.3	688.3	10.049	2.76942e-37
B4GALNT3	0.2	38.5	6.843	7.26788e-14
B4GALNT4	0.3	16.1	5.088	4.12307e-08
B4GALT1	368.4	951	1.38	1.56886e-16
B4GALT2	58	233	2.014	4.46525e-23
B4GALT3	137.3	200.5	0.569	0.000461092
B4GALT4	8.5	44.5	2.454	2.24234e-10
B4GALT5	161.9	987.2	2.612	9.85161e-33
B4GALT6	6.2	8.7	0.411	0.46063
B4GAT1	123.3	149.4	0.28	0.0714515
B9D1	4.5	26.1	2.449	3.95027e-09
B9D2	123.2	183.6	0.564	0.00193673
BAAT	660	957.3	0.54	0.00703424
BABAM1	117.5	65.3	-0.837	1.50353e-06
BABAM2	24.9	18.8	-0.464	0.0957631
BACE1	150.6	17.2	-3.14	7.20507e-57
BACE2	138.3	671	2.292	3.28992e-69
BACH1	104.2	92.4	-0.187	0.24654
BACH2	70.5	1.1	-5.975	2.00101e-23
BAD	8.6	57.2	2.77	1.05366e-18
BAG1	104.3	461.9	2.127	1.71283e-48
BAG2	41.1	47.4	0.216	0.321006
BAG3	554.2	715.2	0.376	0.00292185
BAG4	186.9	105.2	-0.804	3.98666e-06
BAG5	99.2	383.2	1.977	1.31076e-29
BAG6	26.6	82.8	1.541	1.94724e-08
BAHCC1	14	15.4	0.141	0.708864
BAHD1	7.8	40.1	2.241	1.33913e-07
BAIAP2	177.5	95.9	-0.898	1.08825e-06
BAIAP2L1	272.8	322.1	0.259	0.0665627
BAIAP2L2	1.1	9.1	3.056	0.000146769
BAK1	97.8	146.8	0.569	0.00135097
BAMBI	0	4.3	4.245	0.000313582
BANK1	19	7.4	-1.321	0.000780179
BANP	52.2	48.2	-0.117	0.611601
BAP1	137.9	83.8	-0.688	0.000219208
BARD1	1.6	3.5	1.435	0.133824
BASP1	61.7	2.8	-4.432	1.83928e-27
BATF2	3.2	0.5	-2.85	0.01404
BATF3	3.8	0.7	-2.496	0.0102403
BAX	18.4	97.6	2.357	3.89835e-07
BAZ1A	96.6	270.2	1.495	1.01933e-07
BAZ1B	278.3	189.7	-0.544	0.0178341
BAZ2A	131.3	231.2	0.81	2.03306e-08
BAZ2B	1124.7	375.4	-1.581	4.10597e-11
BBC3	11.4	101.8	3.045	1.88914e-30
BBIP1	8.5	16.6	0.851	0.0189019
BBLN	110.7	180.7	0.715	0.000893292
BBOF1	6.5	3	-1.009	0.0887712
BBOX1	345.7	0	-11.207	8.65319e-33
BBS1	13.9	6	-1.197	0.00692313
BBS10	115.7	36.8	-1.627	1.01553e-18
BBS12	7.3	10.5	0.455	0.288286
BBS2	31.6	15.3	-1.033	0.0112938
BBS4	36.7	78.4	1.102	1.03932e-07
BBS5	3.9	3.2	-0.218	0.740628
BBS7	3.2	0	-4.368	0.000892793
BBS9	4.4	13.2	1.579	0.000883057
BBX	706.7	733.4	0.056	0.755428
BCAM	122.7	130	0.055	0.774779
BCAP29	148.4	120.9	-0.309	0.0151084
BCAP31	1985.8	800.3	-1.309	1.78454e-10
BCAR1	98.4	145.2	0.567	0.0116878
BCAR3	27.8	71.6	1.315	5.76913e-09
BCAS1	16.1	681.5	5.297	3.13377e-85
BCAS2	18.8	130.1	2.818	4.84022e-36
BCAS3	135.3	30.8	-2.139	3.35517e-24
BCAS4	16.1	80.6	2.228	8.48358e-13
BCAT2	13	8.3	-0.718	0.115178
BCCIP	32	72.9	1.21	1.66157e-09
BCDIN3D	77.4	43.9	-0.797	3.75791e-05
BCHE	1.2	17.6	4.322	4.10979e-08
BCKDHA	109.9	142.7	0.34	0.0665876
BCKDHB	168	29.7	-2.507	2.47375e-23
BCKDK	13.7	46.5	1.682	2.01948e-09
BCL10	39.4	75.5	0.912	8.47172e-05
BCL11A	4.6	0.2	-4.495	0.000132923
BCL11B	21.3	51.9	1.326	1.75898e-07
BCL2	32.6	43	0.401	0.0870019
BCL2A1	7	0.5	-3.931	6.76915e-05
BCL2L1	99.8	366.7	1.902	3.09729e-28
BCL2L11	42.6	46.2	0.143	0.482641
BCL2L12	22.9	18.7	-0.317	0.259656
BCL2L13	204.7	303.6	0.568	0.00302679
BCL2L14	10.9	341	4.983	8.67617e-84
BCL2L15	10	309.9	4.942	1.46155e-71
BCL2L2	24.8	23.9	-0.059	0.834699
BCL3	165	106.8	-0.614	0.00181554
BCL6	135.9	100.7	-0.427	0.00447151
BCL6B	19.5	0.3	-5.923	1.623e-09
BCL7A	8.7	2.8	-1.676	0.00281151
BCL7B	38.9	61.6	0.735	0.00615163
BCL7C	72.9	59.9	-0.302	0.252297
BCL9	13.2	30.3	1.287	7.62917e-06
BCL9L	648.4	485.7	-0.41	0.0228624
BCLAF1	788.4	616.9	-0.348	0.00580044
BCLAF3	21.1	35.1	0.702	0.00745064
BCO1	2.1	6.8	1.525	0.03772
BCO2	296.1	47.5	-2.636	4.35371e-86
BCOR	51.5	78.6	0.605	0.00249687
BCORL1	83.4	74.2	-0.155	0.532079
BCR	301.6	213.5	-0.488	0.0141165
BDH1	0.6	23.6	5.622	2.34229e-10
BDH2	59.1	26.6	-1.187	2.12241e-06
BDP1	249.7	150.8	-0.718	8.19317e-05
BECN1	204	450.3	1.129	9.95724e-26
BEGAIN	21.2	0	-7.209	9.724e-14
BEND3	1.2	3.3	1.467	0.20141
BEND5	40.5	13.8	-1.551	2.17209e-08
BEND7	200.9	253.6	0.355	0.0356267
BEST2	0.5	20.9	5.46	1.02177e-09
BET1	8.1	19.3	1.078	0.0054265
BET1L	122	111.9	-0.154	0.372323
BEX2	236.8	1038.2	2.113	1.75277e-32
BEX3	45.5	638.6	3.813	5.84931e-120
BEX4	6.9	44.8	2.663	1.24215e-11
BFAR	26	66.9	1.345	2.35751e-09
BGN	656.8	1.1	-9.208	1.68758e-54
BHLHA15	2.8	1.4	-0.934	0.318982
BHLHE22	98.9	0.1	-8.798	7.36988e-21
BHLHE40	1.9	8.3	1.838	0.00503063
BHLHE41	28.2	3.1	-3.189	4.89534e-13
BHMT	207.6	650.3	1.638	1.03578e-29
BHMT2	74.5	12.4	-2.562	2.2515e-15
BICC1	59.5	332	2.441	4.47363e-44
BICD1	7.6	0.3	-4.512	1.20518e-05
BICDL1	3.8	8.8	1.322	0.0516493
BICDL2	3.4	146.3	5.351	4.06868e-44
BICRA	28.4	18.1	-0.63	0.0190491
BICRAL	248.8	96.4	-1.372	1.50166e-20
BID	54.6	155.1	1.468	2.70937e-14
BIN1	15	130.6	3.063	9.00574e-34
BIN2	16.4	51.5	1.578	2.04529e-09
BIN3	84.4	119.1	0.521	0.0197712
BIRC2	352.9	294.3	-0.26	0.0872617
BIRC3	130.1	94.5	-0.46	0.00165286
BIRC5	18.2	57.5	1.676	1.72235e-11
BIRC6	95.2	108.1	0.172	0.390494
BIRC7	0.1	3.2	3.288	0.00695733
BIVM	105.7	106.3	0.033	0.884103
BLCAP	179.7	214.1	0.277	0.0361247
BLM	3.4	4.7	0.382	0.542472
BLMH	569.1	1115.9	0.98	1.80514e-15
BLNK	7.7	19.7	1.237	0.00514404
BLOC1S1	130.3	89.2	-0.563	0.136677
BLOC1S2	85.3	327.6	1.961	1.48467e-26
BLOC1S3	17.8	26.3	0.552	0.0499341
BLOC1S5	61.3	61.6	0.015	0.93031
BLOC1S6	55.6	31.9	-0.792	0.0001454
BLTP1	205.3	136.7	-0.594	0.0019411
BLTP2	58.4	59.6	0.054	0.846735
BLTP3A	17.2	32.8	0.975	0.000270204
BLTP3B	342	372.9	0.138	0.286872
BLVRA	7.9	289.2	5.236	3.56307e-69
BLVRB	1854.8	525.9	-1.816	9.36526e-15
BLZF1	55.8	26.4	-1.064	1.65524e-06
BMAL1	83.4	26.2	-1.651	4.35292e-13
BMERB1	1.6	8.6	2.196	0.000593236
BMF	31.7	44.3	0.505	0.0730782
BMI1	82.5	80.6	-0.021	0.896035
BMP1	218.5	77.6	-1.49	8.02679e-09
BMP10	18.7	0	-6.96	1.08606e-12
BMP2	39.6	789.7	4.259	6.73808e-106
BMP2K	51.3	88.4	0.784	5.16705e-06
BMP4	332.4	0.9	-8.696	4.451e-37
BMP5	34.1	0.1	-7.266	1.59708e-14
BMP6	11.6	1.3	-3.09	1.95291e-05
BMPER	33.5	0.1	-7.303	2.73894e-14
BMPR1A	257.5	116.8	-1.141	7.67369e-12
BMPR1B	4.9	4.9	-0.028	0.960889
BMPR2	7	4.6	-0.687	0.254485
BMS1	166.3	199	0.259	0.172807
BMT2	246.9	345.2	0.5	0.0129759
BMX	2.5	0.6	-2.004	0.0670798
BNC2	7.9	0.4	-4.095	0.000251616
BNIP1	130.1	37.2	-1.775	1.09948e-13
BNIP2	56.5	26.7	-1.112	1.43272e-06
BNIP3	51.2	326.9	2.66	6.4025e-25
BNIP3L	140.7	39.6	-1.835	1.44217e-30
BNIP5	0	99.1	8.779	4.44924e-21
BNIPL	6.3	5.5	-0.198	0.691242
BOC	5.8	0.3	-4.107	0.000204142
BOD1	123.6	152.8	0.331	0.0473476
BOD1L1	397.1	158.9	-1.32	5.89221e-08
BOK	426.8	374	-0.186	0.16226
BOLA1	107.3	51.8	-1.038	5.9449e-11
BOLA2B	65.7	108.9	0.686	0.00332133
BOLA3	11.1	10.8	-0.118	0.807171
BOP1	242.5	135.3	-0.83	0.00248867
BORA	8.9	16.6	0.862	0.0301306
BORCS5	61.1	42.5	-0.486	0.0242514
BORCS6	40.1	132	1.673	7.60726e-12
BORCS7	133.5	142.4	0.101	0.564174
BORCS8	14.1	7.1	-1.089	0.00928733
BPGM	29.3	25.8	-0.214	0.403514
BPHL	73	56.9	-0.371	0.0813325
BPIFB1	0	2.3	3.336	0.00938069
BPNT1	12.9	43.7	1.721	1.82844e-09
BPNT2	172.5	188.7	0.138	0.291091
BPTF	635.7	511.9	-0.309	0.0953121
BRAF	216.7	142.3	-0.59	9.91305e-07
BRAP	377.4	95.1	-1.975	2.30351e-27
BRAT1	9.4	21.4	1.124	0.00547226
BRCA1	4.2	18.1	2.042	1.83617e-05
BRCA2	11.5	86.8	2.819	2.04811e-25
BRCC3	193.8	166.7	-0.226	0.100928
BRD1	34.9	43.7	0.292	0.371767
BRD10	226.2	84.8	-1.416	7.24964e-18
BRD2	262.4	261.2	-0.01	0.969985
BRD3	189.2	116.9	-0.696	2.46394e-05
BRD3OS	21.8	83.8	2	2.93125e-17
BRD4	873.9	428.2	-1.026	2.22437e-09
BRD7	117.7	178.3	0.594	0.00182769
BRD8	92.9	151.9	0.694	9.76333e-07
BRD9	431.4	436.9	0.016	0.924473
BRF1	49.2	30.6	-0.629	0.0352177
BRF2	11	14.3	0.413	0.285949
BRI3	761.1	900.6	0.247	0.0620374
BRI3BP	328.3	224.5	-0.548	0.000236271
BRIP1	0.6	3	2.545	0.0285597
BRIX1	50.1	67	0.409	0.0272935
BRK1	69	86.1	0.332	0.0511167
BRMS1	65.6	112.4	0.741	0.00663203
BRMS1L	32.7	6.5	-2.252	6.21303e-10
BROX	59.7	141.4	1.209	6.07052e-11
BRPF1	7.2	22.7	1.537	2.9362e-05
BRPF3	71.2	34.4	-1.031	5.65171e-06
BRSK2	113.8	32.1	-1.813	5.69151e-21
BRWD1	163.5	156.6	-0.065	0.676712
BRWD3	148.6	226.9	0.606	4.84322e-06
BSCL2	15.9	36.3	1.146	3.36027e-05
BSDC1	116.8	37.8	-1.63	2.75414e-13
BSG	605.8	695	0.196	0.115421
BSPRY	35.2	91.6	1.424	6.244e-13
BST1	29.8	7.5	-2.034	3.66027e-08
BST-2A	2.7	3.6	0.297	0.680867
BST-2B	3.2	7.6	1.11	0.0392303
BTAF1	81.4	96.2	0.264	0.0859682
BTBD1	128.8	143.2	0.165	0.222163
BTBD10	18.5	72.8	1.997	1.64582e-16
BTBD19	7.3	11	0.503	0.238608
BTBD2	10.8	11.2	-0.079	0.873608
BTBD3	4.3	53.8	3.387	1.67279e-20
BTBD6	37.4	144.1	1.946	5.08331e-18
BTBD7	76.1	94.8	0.303	0.136931
BTBD8	46.7	32.7	-0.54	0.0115649
BTBD9	181.2	82.4	-1.12	1.42548e-13
BTC	25.6	31.3	0.295	0.267579
BTD	223.1	239	0.104	0.45784
BTF3	0.2	6.9	4.363	3.48153e-05
BTF3L4	409.6	452.7	0.15	0.328752
BTG1	330.2	748.5	1.172	8.99891e-05
BTG2	471.1	117.5	-1.997	1.83664e-19
BTG3	12.7	86.1	2.669	1.41714e-28
BTK	40.1	0	-8.076	4.16825e-17
BTN3A3	6.4	0.1	-4.878	5.07579e-05
BTNL9	5.1	0	-5.029	9.76396e-06
BTRC	39.9	44.2	0.167	0.421397
BUB1	0.1	25.3	6.246	1.97343e-11
BUB1B	4.9	47.5	3.245	3.21428e-19
BUB3	55.4	234.9	2.052	1.17638e-32
BUD13	89.7	53.9	-0.7	0.0090267
BUD23	6.5	14.4	1.144	0.0160297
BUD31	477.8	333	-0.512	0.00591904
BYSL	42.7	139.6	1.712	1.28372e-21
BZW1	802.2	580.6	-0.472	1.85313e-06
BZW2	178.8	357.2	1.008	5.46537e-12
C11H17orf100	17.1	5.5	-1.656	3.42954e-05
C11H17orf107	2.4	5.1	1.034	0.133456
C11H17orf113	7.4	0.8	-3.034	0.000151407
C11H17orf49	24.5	13.3	-0.839	0.0235525
C11H17orf58	6.5	2.5	-1.44	0.0178583
C11H17orf75	30.7	7.9	-1.98	1.36363e-08
C11H17orf78	3.2	82.5	4.464	2.24748e-23
C11H17orf80	139.3	120.4	-0.188	0.340125
C12H1orf105	2.8	12.6	2.361	2.37163e-05
C12H1orf115	258.2	39.9	-2.702	2.22804e-52
C12H1orf116	6.8	130.8	4.121	8.50934e-39
C12H1orf159	33.6	28	-0.295	0.272148
C12H1orf174	5.3	44.5	3.103	1.62143e-17
C12H1orf21	83.1	2.8	-4.887	2.08133e-34
C12H1orf53	38.5	42.9	0.166	0.582744
C12H1orf74	74.3	48.6	-0.608	0.000715395
C13H20orf204	33.9	15.9	-1.019	0.0115269
C13H20orf96	4.5	2.7	-0.744	0.26919
C14H16orf46	4.5	9.7	1.12	0.0198267
C14H16orf74	2.4	60.5	4.952	1.27652e-21
C14H16orf87	59.6	67.9	0.208	0.325318
C14H16orf95	6.9	0.3	-4.455	4.55344e-05
C14H19orf12	36.6	16.6	-1.129	3.41163e-05
C14H19orf33	7.1	3513.6	8.827	1.04854e-23
C15H11orf52	199.9	157.6	-0.335	0.0257271
C15H11orf58	428.8	295.2	-0.542	7.54784e-06
C15H11orf65	6.1	0	-5.432	6.58815e-07
C15H11orf71	226.5	48.4	-2.234	2.30145e-38
C15H11orf96	81.3	3.2	-4.576	6.39348e-35
C16H5orf22	65.5	50.8	-0.384	0.0413229
C16H5orf34	39.2	29	-0.376	0.152858
C17H12orf43	159	197.7	0.292	0.0437907
C17H12orf76	28.4	27.9	-0.02	0.936077
C17H22orf15	19.7	4.5	-2.153	3.22281e-07
C17H22orf39	209.1	114.6	-0.861	2.55168e-07
C17H4orf33	64	30.9	-1.036	1.40793e-06
C17H4orf46	57.3	35.2	-0.667	0.00376825
C18H14orf132	16.3	7.9	-1.089	0.0193042
C18H14orf28	9.4	4.5	-1.001	0.0892237
C18H15orf39	99.2	65.1	-0.594	0.00600636
C18H15orf40	130.3	92	-0.508	0.000538693
C19H3orf18	4.9	2.7	-0.867	0.170585
C19H3orf20	4.8	5.8	0.272	0.640049
C19H3orf22	4.9	1.9	-1.282	0.0849789
C19H3orf62	3.2	12.4	1.812	0.000368452
C1D	65.5	84.7	0.336	0.0634379
C1GALT1	81.6	113.3	0.44	0.00962824
C1GALT1C1	13.8	52.6	1.836	1.33144e-11
C1H1orf122	52.7	52.7	-0.017	0.951296
C1H1orf146	13.8	8.4	-0.816	0.0780491
C1H1orf185	9.8	0.2	-5.472	1.32163e-07
C1H1orf210	46.4	161.4	1.798	1.314e-17
C1H1orf216	6	11.3	0.933	0.0439551
C1H1orf226	54.5	128.7	1.245	1.01191e-08
C1H1orf43	39	86.2	1.164	6.17403e-09
C1H1orf50	403.9	170.5	-1.232	2.96052e-24
C1H1orf52	62.7	46.7	-0.422	0.0175968
C1H21orf58	0.9	1.8	0.685	0.556796
C1H21orf62	28.1	11.5	-1.268	0.000176547
C1H21orf91	129.5	3	-5.415	9.90922e-44
C1H3orf33	68.8	97.1	0.495	0.00346366
C1H3orf38	77.5	117.8	0.559	0.00237284
C1H3orf52	8.5	186.1	4.637	1.88524e-50
C1H3orf70	5.7	32.9	2.469	3.36304e-10
C1H3orf85	9.2	559.9	5.847	1.61757e-120
C1QA	367.5	0	-11.286	8.23919e-34
C1QB	1007.3	0	-12.745	3.78807e-43
C1QBP	66.1	35.4	-0.916	0.00208142
C1QC	167.3	0	-10.148	5.76179e-28
C1QL3	0	13.3	5.877	3.29806e-09
C1QTNF1	131.5	155.6	0.245	0.246896
C1QTNF12	13.8	0	-6.592	5.92011e-11
C1QTNF5	5.8	0.8	-2.94	0.00185744
C1QTNF9	82.3	0	-9.119	1.04365e-22
C1R	1900.5	2.4	-9.645	5.46286e-128
C1RL	188.8	4.4	-5.403	7.74979e-66
C1S	3557.7	0.5	-12.87	2.1167e-51
C2	220.3	0	-10.565	1.86429e-28
C20H6orf132	79.1	551.1	2.784	6.53439e-31
C20H6orf136	20	34.9	0.806	0.00188466
C20H6orf141	17.2	79.4	2.112	3.1205e-20
C20H6orf226	71.8	47	-0.607	0.000518771
C20H6orf47	33.1	97.8	1.532	6.18175e-11
C20H6orf52	16.3	5.8	-1.494	0.0004186
C20H6orf62	159.9	155.2	-0.036	0.877601
C20H6orf89	855.9	369	-1.214	3.59378e-21
C21H11orf24	75.5	57.3	-0.424	0.0929473
C21H11orf54	566.9	54.3	-3.382	1.11796e-98
C21H11orf68	55	39.5	-0.496	0.0420719
C21H11orf86	187.2	461	1.292	9.28427e-20
C21H11orf98	12.1	148.9	3.455	4.27086e-49
C22H10orf143	75.1	64.2	-0.181	0.431305
C22H10orf62	4.2	2.2	-0.929	0.273615
C22H10orf95	1.7	6.8	1.561	0.026372
C23H18orf21	65.7	21.6	-1.602	7.0404e-12
C23H18orf32	199.5	184.4	-0.114	0.457836
C23H18orf54	3.5	4.2	0.418	0.511947
C24H16orf54	10.2	0.4	-4.923	2.468e-06
C24H16orf89	0	7.5	5.07	1.17101e-06
C24H7orf50	174.2	165.8	-0.061	0.724979
C25H1orf131	46.6	84.1	0.839	1.43399e-05
C25H1orf198	16.3	72.9	2.091	3.17995e-19
C2CD2	74.7	120.2	0.678	1.55675e-05
C2CD2L	233	131	-0.815	1.74547e-06
C2CD3	20.9	20.3	-0.019	0.951159
C2CD5	24	25	0.049	0.850898
C2H2orf69	39.7	30.3	-0.36	0.105796
C2H2orf72	404	45	-3.161	1.6312e-61
C2H2orf76	13.1	9.1	-0.544	0.164806
C2H9orf152	1.1	52.9	5.006	2.45853e-18
C2H9orf40	14.1	64.4	2.228	6.37535e-20
C2H9orf43	89	48.3	-0.851	4.77341e-05
C2H9orf85	20.7	21.1	-0.024	0.935843
C3	256.6	0	-10.775	6.48714e-21
C3AR1	41.7	0	-8.151	7.67347e-18
C3H12orf4	39.4	67.2	0.843	0.000123083
C3H12orf56	0.1	6.4	4.262	3.95735e-05
C3H12orf57	97.9	217.5	1.119	3.76307e-11
C3H12orf60	0.2	5.5	4.022	0.000115354
C3H12orf75	6	481.7	6.209	3.52532e-97
C3H22orf23	0	2.1	3.198	0.0166631
C3H2orf42	13.9	7.2	-0.937	0.0294816
C3H2orf49	54.9	62.6	0.16	0.384586
C3H2orf68	37	27.2	-0.445	0.0988964
C3H9orf78	160.2	220.6	0.489	0.000997455
C4BPA	999	42.1	-4.569	4.15637e-90
C4BPB	473.4	0.3	-10.504	3.50199e-29
C4H7orf25	15.9	13.3	-0.241	0.474288
C4H7orf57	1.6	3.4	0.978	0.220886
C5	3351.4	47.7	-6.139	0
C5AR1	114.3	415	1.852	2.44099e-15
C5AR2	12.3	1.5	-3.007	7.89161e-07
C5H19orf25	28.2	38.4	0.362	0.188757
C5H19orf38	6.3	0.9	-2.723	0.000429225
C5H19orf44	79.5	29	-1.458	6.91497e-14
C5H1orf35	127.8	129.4	0.02	0.921254
C5H5orf15	239.1	280.4	0.237	0.151515
C5H5orf63	36.8	47.3	0.388	0.182368
C6	757.7	0	-12.334	1.84048e-40
C6H4orf19	442.8	104	-2.08	3.35853e-24
C6H4orf3	137.6	832.5	2.567	1.43103e-51
C7	73.9	0.2	-8.391	1.62746e-18
C7H14orf119	184.1	280.6	0.599	8.78471e-06
C7H14orf93	57.9	26.9	-1.063	2.15618e-06
C7H15orf48	4.9	420.2	6.368	1.18383e-74
C7H15orf61	1.6	3.7	0.902	0.236211
C7H15orf62	74.1	63.7	-0.186	0.254431
C8A	5320.5	0.3	-13.991	5.23715e-51
C8B	775.1	0.2	-11.792	6.69848e-36
C8G	323.3	1.5	-7.836	2.37678e-54
C8H6orf120	51.2	103.4	1.022	4.08049e-09
C9	4024.2	2.2	-10.828	8.10714e-158
C9H8orf33	242.4	195.8	-0.301	0.0504507
C9H8orf76	33.7	26	-0.368	0.153881
C9H8orf88	43.6	0	-8.213	5.2897e-18
C9H8orf89	18.3	42.8	1.239	7.74872e-07
C9orf72	43.7	34.3	-0.34	0.101331
CA1	0.3	4.6	3.265	0.00209957
CA11	1.2	5	2.188	0.00773187
CA13	0.4	76.2	7.835	3.37536e-18
CA2	15.7	260.5	4.071	3.44691e-69
CA3	3159.4	0	-14.394	4.66658e-53
CA4	14	0.2	-6.009	4.31909e-08
CA5A	140.3	0.5	-8.195	6.51888e-22
CA8	4.7	0.8	-2.546	0.00445053
CA9	9.8	18.8	0.934	0.0187912
CAAP1	81	47.5	-0.774	0.00183775
CAB39	160	307	0.964	6.14066e-07
CAB39L	15	28.7	0.864	0.00152267
CABCOCO1	17.6	0.1	-6.279	2.28661e-10
CABIN1	57	65.1	0.206	0.469089
CABLES1	31.1	122.9	2.031	7.70077e-07
CABLES2	16.7	71.9	2.099	1.25704e-19
CABP1	0	2.2	3.309	0.0074366
CABYR	494.1	10.8	-5.5	3.71652e-139
CACFD1	55	123.2	1.155	2.14881e-06
CACHD1	88.6	3.5	-4.677	1.3272e-37
CACNA1A	4.3	1.5	-1.42	0.0605316
CACNA1C	5	0.1	-4.582	3.73421e-05
CACNA1D	17	20.6	0.259	0.369615
CACNA1H	2.7	11.7	2.194	9.34863e-05
CACNA2D1	101.3	0.4	-7.728	1.21952e-19
CACNA2D2	8.5	18.3	1.236	0.011838
CACNB1	4.9	5.9	0.282	0.609172
CACNB2	2.5	0	-4.099	0.00248312
CACNB3	48	66.3	0.429	0.0267698
CACNG4	2.2	33.4	4.091	3.76831e-13
CACTIN	327.8	169.3	-0.941	7.16344e-06
CACUL1	144.6	240.7	0.732	3.01507e-09
CACYBP	17.8	23.3	0.313	0.321151
CAD	10.6	4.1	-1.414	0.00259319
CADM1	1120.1	439.5	-1.347	8.30746e-15
CADM3	25.1	0	-7.436	1.62064e-11
CADM4	1.7	99	5.5	5.97441e-11
CADPS	0	4.4	4.268	0.000385016
CADPS2	183.5	257.6	0.497	3.59857e-05
CAGE1	4	13.8	1.716	0.000206435
CALB1	0.4	114.9	8.422	2.58471e-20
CALB2	9.9	0	-6.147	1.97508e-08
CALCOCO1	33.7	13.3	-1.306	0.000261946
CALCOCO2	136	341.7	1.311	7.85627e-18
CALCRL	177.7	0.2	-9.656	1.74247e-25
CALD1	2467.9	4.9	-8.977	1.93128e-134
CALHM5	19.1	17.2	-0.198	0.676573
CALM1	838.3	1749.9	1.056	4.54817e-12
CALM2	55	945.9	4.042	4.3742e-169
CALM3	268.5	654	1.267	2.22444e-16
CALML4	257.3	386.5	0.6	0.0111829
CALR	262	450.7	0.774	0.014855
CALR3	17.6	1.8	-3.322	2.58005e-09
CALU	16.4	11.5	-0.514	0.170667
CALY	1	10.9	3.336	2.07534e-05
CAMK1	1.3	8.8	2.758	0.000184392
CAMK1D	22.1	26	0.175	0.567283
CAMK2B	46.8	0.8	-5.867	1.50054e-17
CAMK2D	582.3	890	0.61	6.88385e-11
CAMK2G	70.1	128.5	0.878	6.51439e-06
CAMK2N1	152	293.7	0.965	2.61895e-07
CAMK2N2	0.1	2.2	2.718	0.0353512
CAMKK1	7.4	7.7	0	0.99979
CAMKK2	275.2	6.4	-5.378	3.17446e-94
CAMKMT	3.6	13.8	2	2.91158e-05
CAMLG	173.6	292.5	0.748	2.19947e-05
CAMSAP1	28.8	76.7	1.508	7.13873e-09
CAMSAP2	53.3	60.3	0.138	0.487226
CAMSAP3	26	43.2	0.692	0.00424947
CAMTA1	215.5	74.3	-1.521	5.46029e-25
CAMTA2	46.1	113.8	1.271	9.70695e-11
CAND1	116.4	192.4	0.714	2.56138e-08
CAND2	1.9	3.8	1.007	0.162858
CANT1	288.8	299.9	0.052	0.665815
CANX	2245.4	1878.6	-0.255	0.0110659
CAP1	160.8	419.6	1.357	1.35069e-18
CAP2	58.6	0.3	-7.499	1.44997e-15
CAPG	0.5	13.6	4.833	1.27473e-07
CAPN1	72	480.4	2.689	1.36857e-29
CAPN10	16.8	40.2	1.267	3.42958e-05
CAPN12	0.4	5.3	3.988	0.000161358
CAPN13	1	104.5	7.287	2.79638e-19
CAPN2	1.8	6.5	1.929	0.00714188
CAPN3	12.1	0.1	-5.799	1.1049e-08
CAPN5	130.1	457.2	1.848	3.56484e-39
CAPN6	18.8	0	-7.031	7.09895e-13
CAPN7	36.9	89	1.211	5.68871e-11
CAPN8	0.4	23.4	6.129	5.02793e-11
CAPNS1	95.8	311	1.671	3.27316e-23
CAPRIN1	85.6	172.4	1.02	7.23641e-07
CAPRIN2	1.3	1	-0.579	0.666066
CAPSL	10.7	28.3	1.319	3.51344e-05
CAPZA1	161.2	315.5	0.951	8.63715e-08
CAPZA2	133.4	422.1	1.64	1.5553e-33
CAPZB	34	9.2	-1.871	6.10387e-09
CARD10	4.1	4.1	0.023	0.970928
CARD11	11.6	0.3	-5.169	4.00449e-07
CARD14	5.6	219.4	5.406	2.9785e-57
CARD19	81.7	75.2	-0.127	0.548851
CARD6	62.9	76.3	0.306	0.0843959
CARF	135.5	49.9	-1.433	3.8601e-18
CARHSP1	727	292.7	-1.309	3.38246e-34
CARM1	120.7	111.5	-0.133	0.624924
CARMIL1	12.1	148.1	3.537	3.7759e-52
CARMIL2	2.1	14.4	2.972	5.62996e-06
CARNMT1	81	72.7	-0.138	0.466503
CARNS1	140.4	0.1	-9.338	5.62275e-24
CARS1	11.1	55.4	2.218	1.37476e-11
CARS2	56.8	38.1	-0.632	0.018333
CASC3	270.7	246.3	-0.125	0.358013
CASD1	100	68.3	-0.513	0.0108311
CASK	44.9	135.4	1.553	3.39088e-15
CASKIN1	12.7	5.1	-1.27	0.013779
CASKIN2	17.2	44.5	1.232	0.000132176
CASP1	2.9	6.3	1.029	0.0872069
CASP2	7.9	48.8	2.552	4.82536e-12
CASP3	29.7	130.8	2.159	5.41084e-14
CASP6	19.1	284.4	3.779	6.36643e-78
CASP7	47.5	141.8	1.577	2.32869e-24
CASP8	17.3	24.6	0.553	0.0717624
CASP8AP2	95	46	-1.056	3.66211e-05
CASP9	31.6	174.1	2.403	4.31445e-33
CASQ2	6.7	0	-5.541	1.45518e-06
CAST	254.4	355.9	0.498	0.0169658
CASTOR1	40	34.1	-0.278	0.235228
CASTOR2	15.2	73.3	2.41	1.10519e-19
CASZ1	1.8	14.3	3.076	2.39078e-06
CAT	3800	137.6	-4.788	1.23208e-107
CATSPER4	6.5	24.5	1.827	4.06245e-07
CATSPERG	1	5.7	2.747	0.00202494
CAV2	135.7	288.3	1.104	3.68173e-13
CAVIN1	312.3	123.1	-1.346	5.31586e-07
CAVIN2	216.6	9.8	-4.482	1.37665e-82
CAVIN3	86	31.1	-1.469	2.40424e-10
CBARP	0.5	2.1	2.118	0.0943286
CBFA2T2	17	28.4	0.659	0.0187656
CBFA2T3	90.2	0.6	-7.176	1.60539e-21
CBFB	16.7	56.7	1.66	2.26343e-09
CBL	66.7	131.4	1.018	8.73495e-10
CBLB	70.2	59.9	-0.236	0.167009
CBLC	2.4	57.8	4.633	6.2214e-22
CBLL1	116.9	122.8	0.06	0.707491
CBLN3	96.4	13.6	-2.809	1.78111e-36
CBR4	37.5	40.6	0.072	0.764731
CBS	301.5	68.5	-2.136	6.83714e-21
CBX1	21.5	126.7	2.499	1.27217e-34
CBX2	2.9	11.6	2.062	0.000133704
CBX3	76.8	211.3	1.424	8.90329e-15
CBX4	96.2	102.9	0.098	0.607254
CBX5	88.9	214.5	1.264	1.53865e-13
CBX6	65.9	25.7	-1.373	3.8102e-05
CBX7	56.5	46.4	-0.268	0.239177
CBX8	1.7	8.7	2.308	0.000966146
CC2D1A	28.4	15.2	-0.845	0.00586552
CC2D1B	141.9	189.5	0.406	0.00194743
CC2D2A	9.3	12.3	0.283	0.59098
CCAR1	403.8	482.5	0.259	0.193766
CCAR2	15.9	57.5	1.763	6.86057e-13
CCBE1	249.2	0	-10.723	6.6534e-31
CCDC102A	78.8	106.6	0.46	0.00517039
CCDC102B	41	0.1	-7.546	7.12219e-15
CCDC103	1.1	2.1	0.741	0.433302
CCDC106	2.9	14.2	2.172	0.000671842
CCDC107	159	23.2	-2.751	5.73013e-41
CCDC112	12	19.8	0.749	0.0381993
CCDC115	114.8	157.1	0.441	0.00491922
CCDC117	310.7	129.2	-1.253	9.30686e-17
CCDC12	34.8	57.1	0.679	0.0016251
CCDC120	16	34.5	1.019	9.24998e-05
CCDC121	39.8	11.1	-1.802	1.32368e-09
CCDC124	241	127.9	-0.901	0.000440096
CCDC125	27.1	61.3	1.124	2.80952e-07
CCDC126	37.7	49.9	0.434	0.0531946
CCDC127	24	200	2.989	2.84435e-52
CCDC134	95.1	21.7	-2.121	1.36672e-18
CCDC136	5.8	0.6	-3.236	0.000637983
CCDC137	30.3	107.4	1.89	1.94769e-14
CCDC138	39.8	63.1	0.668	0.00182492
CCDC14	35.9	18.2	-0.933	0.00144738
CCDC141	6.6	22.2	1.822	5.16412e-07
CCDC146	3.1	3.5	0.274	0.68713
CCDC149	153.1	65.2	-1.25	2.66223e-18
CCDC15	98.9	22.6	-2.133	1.43677e-24
CCDC150	8.3	1.5	-2.436	0.000916447
CCDC157	2.6	2.3	-0.115	0.909408
CCDC158	10.5	48.7	2.132	6.17589e-13
CCDC160	41.2	0	-8.138	1.95839e-17
CCDC162P	3.5	0.2	-4.028	0.000839839
CCDC163	36.8	9.1	-2.013	1.77425e-12
CCDC166	5.1	7	0.496	0.343861
CCDC167	178.8	53	-1.745	6.22711e-17
CCDC168	5.7	1.4	-1.936	0.0358298
CCDC170	16.5	0.4	-5.612	2.65392e-08
CCDC171	11.4	4.3	-1.439	0.0032997
CCDC174	34.9	76.3	1.144	1.06834e-08
CCDC175	15.4	0.2	-6.173	5.46874e-10
CCDC18	57.5	30.7	-0.891	0.000454092
CCDC180	49	0.5	-6.677	1.23807e-14
CCDC181	13.1	8	-0.692	0.0790315
CCDC183	2.8	20.3	2.632	1.59472e-08
CCDC186	163.8	200.4	0.295	0.140434
CCDC187	1	5.5	1.839	0.0446395
CCDC191	37.5	24	-0.65	0.0374649
CCDC198	83.5	52	-0.683	3.81877e-05
CCDC201	12.4	16.8	0.389	0.323599
CCDC22	21.5	46.4	1.054	0.00446043
CCDC24	3.7	7.3	1.145	0.0461659
CCDC25	84.9	63.8	-0.435	0.0212834
CCDC28A	48.9	30.4	-0.664	0.00137588
CCDC3	11	0.1	-5.589	1.44125e-07
CCDC30	8.8	4.4	-1.074	0.0484796
CCDC32	126.9	135.6	0.088	0.620116
CCDC34	46.6	92.9	0.975	0.00121953
CCDC38	52.7	0.1	-7.898	6.82813e-17
CCDC39	3.3	0.5	-2.85	0.0145262
CCDC43	42.4	43.7	0.046	0.856722
CCDC47	268.8	109.1	-1.297	1.84765e-21
CCDC50	158.7	102.1	-0.643	6.4811e-06
CCDC51	33.7	54.9	0.633	0.0158135
CCDC57	14.1	18.1	0.448	0.177256
CCDC59	118.8	62.6	-0.928	5.56466e-07
CCDC6	56.9	227.6	1.979	1.02916e-41
CCDC61	44.5	41.6	-0.106	0.757371
CCDC62	5.2	2.8	-0.995	0.155399
CCDC66	81.9	25.2	-1.671	1.75722e-12
CCDC68	7	67.5	3.272	1.82409e-24
CCDC69	16.2	0.3	-5.647	9.556e-09
CCDC7	36.3	83.8	1.194	9.44059e-09
CCDC71	143.3	199.2	0.454	0.0194386
CCDC71L	45.4	162.6	1.844	7.97181e-29
CCDC73	2.6	0	-4.181	0.0062654
CCDC74B	1.5	1.6	-0.165	0.874446
CCDC77	63	17.1	-1.857	1.93499e-08
CCDC78	9.9	0	-6.004	5.95286e-08
CCDC80	120.9	0.3	-8.537	4.89622e-15
CCDC82	86.2	128	0.52	0.00465479
CCDC85B	46.1	16.6	-1.474	0.00251618
CCDC85C	86.5	261.3	1.579	7.35891e-35
CCDC86	31.2	37.9	0.261	0.253916
CCDC88A	87.3	0	-9.212	5.02039e-22
CCDC88B	6.2	0.1	-4.821	1.01439e-05
CCDC88C	5.5	24.2	1.921	2.32799e-06
CCDC9	18	32.3	0.791	0.00423936
CCDC90B	20	25.9	0.28	0.301196
CCDC91	193.2	77.4	-1.315	1.33837e-18
CCDC92	2.6	31	3.599	8.39174e-13
CCDC93	91.8	216.9	1.215	8.7209e-20
CCDC96	4.8	1.8	-1.361	0.0533535
CCDC97	71.5	133.8	0.872	3.7049e-08
CCDC9B	13.3	16.9	0.308	0.325557
CCER2	9.6	9.6	-0.005	0.991048
CCHCR1	9.5	38.4	1.893	7.13035e-10
CCL16	3313.9	2.6	-10.271	2.30256e-152
CCL19	89	0	-9.267	9.58175e-22
CCL20	0	378.9	10.714	2.69336e-31
CCL21	54.4	0	-8.535	1.26981e-19
CCL24	51.8	3.5	-3.883	8.9913e-23
CCL25	16.8	24.5	0.546	0.0519522
CCL27	6.7	1.3	-2.395	0.000821281
CCL5	41	0	-8.132	6.12248e-17
CCM2	71.7	70.8	-0.008	0.968335
CCM2L	8.8	0	-5.899	1.61496e-08
CCN1	38.2	427.1	3.419	7.54301e-105
CCN3	1.6	3.6	0.818	0.314024
CCN4	3.6	41.3	3.479	2.00885e-13
CCNA1	3.5	0.4	-2.932	0.00747378
CCNA2	2.3	72.8	4.591	2.39234e-24
CCNB1	1.7	46.5	4.346	5.92362e-18
CCNB1IP1	16.2	34.7	1.129	0.00051989
CCNB2	5.4	57.3	3.419	1.30726e-22
CCNB3	1.7	8.4	2.161	0.000711143
CCNC	90.1	106.8	0.261	0.133135
CCND1	874.9	2466.2	1.5	5.332e-16
CCND3	184.1	158.1	-0.198	0.26937
CCNDBP1	17.3	16.9	-0.127	0.72101
CCNE1	6.2	28.8	2.375	1.45542e-09
CCNE2	2.5	17.2	2.666	9.49155e-08
CCNF	0.7	52.3	5.956	4.12688e-15
CCNG1	193.4	467.3	1.251	7.94783e-17
CCNG2	45.4	56.9	0.286	0.226172
CCNH	40	41.7	0.001	0.997619
CCNI	289.7	880.6	1.601	1.37944e-23
CCNJ	4.8	39.1	3.128	2.54234e-14
CCNK	28.1	66.7	1.185	2.01806e-07
CCNL1	152	182.7	0.276	0.103929
CCNL2	223.1	188.1	-0.242	0.0632135
CCNO	0.2	9	4.267	1.10648e-05
CCNP	8.8	4.1	-1.142	0.0199306
CCNQ	29.8	100.1	1.768	6.29163e-15
CCNT1	199.4	94.8	-1.074	5.63159e-10
CCNT2	67	51.9	-0.392	0.0330518
CCNY	373.3	435	0.214	0.0226849
CCNYL1	41.4	180.7	2.095	1.15954e-35
CCP110	35.3	19.6	-0.856	0.00103151
CCPG1	425.4	333.6	-0.353	0.000238907
CCR4	5.2	0	-5.177	8.17927e-06
CCR5	11.1	0	-6.232	7.44651e-10
CCRL2	3.2	29.1	3.253	8.41135e-12
CCS	193.3	75	-1.36	3.03629e-12
CCSAP	53	95.3	0.873	7.34659e-07
CCSER1	67.7	40.7	-0.73	0.00152117
CCSER2	237.5	97.7	-1.275	2.09265e-10
CCT2	130.2	115.5	-0.189	0.183862
CCT3	172.1	449.1	1.362	2.78048e-19
CCT4	105.6	113.3	0.125	0.431933
CCT5	267.5	346	0.375	0.00577062
CCT6A	279.5	104.8	-1.409	1.26843e-16
CCT6B	9.6	0.6	-3.916	1.38411e-05
CCT7	334.7	465	0.481	2.99682e-05
CCT8	455.1	982.3	1.109	2.44464e-08
CCZ1	90.6	232.2	1.347	1.80231e-20
CD101	11.1	0.3	-5.142	3.63947e-07
CD109	2.8	70.2	4.396	6.45493e-27
CD14	41.6	1.3	-4.995	2.59241e-17
CD151	108	451.5	2.093	6.05757e-54
CD164	300.3	278.5	-0.121	0.481706
CD180	6.2	0	-5.406	3.1139e-06
CD19	3	0	-4.385	0.00103692
CD1D	11.5	0.9	-3.639	6.10767e-07
CD2	10.6	0	-6.162	1.21226e-09
CD200	10.7	88.2	3.007	2.23666e-30
CD226	6.2	8.5	0.539	0.332442
CD24	31.4	1317.2	5.316	1.10295e-91
CD244	17.5	0	-6.894	5.73084e-12
CD27	16.1	0	-6.749	8.44078e-12
CD274	9.8	1.3	-2.931	8.06561e-06
CD276	98	273.9	1.491	4.20581e-25
CD2AP	270.7	910.2	1.745	1.08689e-44
CD2BP2	161	189.2	0.24	0.0851945
CD300LD	15.4	0	-6.768	1.02749e-10
CD300LG	90.3	0	-9.26	2.31216e-23
CD320	70.9	32.3	-1.153	2.03106e-08
CD34	54.6	0	-8.545	2.39155e-19
CD37	6.9	0	-5.62	1.72265e-07
CD3E	10.9	0	-6.269	8.86861e-10
CD44	33.1	136.2	2.065	8.69477e-35
CD46	96.9	426	2.128	7.29792e-59
CD47	179.9	165.3	-0.124	0.461077
CD5	5.8	0	-5.3	2.53655e-06
CD52	70.3	0	-8.931	3.40125e-20
CD53	29.1	1.1	-4.721	2.86753e-14
CD55	10.1	1.5	-2.705	3.05095e-05
CD58	428.2	355.5	-0.259	0.177593
CD59	909.6	248.9	-1.869	2.40604e-21
CD6	7.8	0.2	-5.206	6.56607e-07
CD63	664.5	2032.5	1.608	1.87783e-18
CD7	11.5	0	-6.289	1.09556e-09
CD70	2.9	0.5	-2.64	0.0211492
CD74	966	0.8	-10.251	5.88326e-54
CD80	27.5	0	-7.512	7.47291e-15
CD82	374.1	64.2	-2.532	3.11775e-19
CD83	8.8	0	-5.913	3.43348e-08
CD84	13.7	0.2	-5.995	4.2929e-08
CD86	24.8	0.2	-6.835	1.09822e-12
CD8A	9.5	0	-6.025	3.46046e-09
CD9	8.1	76.2	3.341	2.94634e-14
CD96	3.9	0	-4.822	0.000125121
CD99L2	4.4	24.1	2.332	1.11804e-08
CDA	299.4	564.6	0.924	5.93994e-11
CDADC1	64.8	72.1	0.121	0.527519
CDAN1	73.6	12.2	-2.563	8.33488e-22
CDC123	272	262.2	-0.055	0.643271
CDC14A	11.3	36.1	1.583	4.0312e-07
CDC14B	87.8	37.1	-1.229	1.93919e-10
CDC16	35.1	31.1	-0.169	0.443393
CDC20	0.9	62.7	5.889	1.45466e-17
CDC23	15.1	41.3	1.444	1.87595e-06
CDC25A	23	32.5	0.495	0.0954555
CDC25B	33.5	98.7	1.613	1.02288e-15
CDC25C	0.7	4.9	3.279	0.00174748
CDC26	0.2	13.2	4.809	2.97435e-07
CDC27	285.9	289.6	0.02	0.868991
CDC34	299.5	161.3	-0.882	1.25377e-10
CDC37	192.6	282.4	0.55	3.38034e-05
CDC37L1	233	202.2	-0.189	0.0765057
CDC40	116.8	81.3	-0.498	0.00525372
CDC42	13.8	28.5	0.963	0.00106447
CDC42BPA	159.8	211.9	0.397	0.0174011
CDC42BPB	166.7	283.4	0.776	0.000311676
CDC42BPG	16.5	92.5	2.423	5.74744e-19
CDC42EP1	179.2	47.2	-1.914	5.93149e-27
CDC42EP2	3.9	3	-0.398	0.571164
CDC42EP3	10.7	101	3.214	1.53776e-35
CDC42EP4	168.4	70.7	-1.252	4.50344e-15
CDC42EP5	8	62.9	2.92	6.1815e-17
CDC42SE1	76.1	263.3	1.82	1.32219e-39
CDC42SE2	23.4	87.7	1.922	2.0851e-18
CDC45	31.8	35.1	0.135	0.624265
CDC5L	335	205.1	-0.703	1.05425e-09
CDC6	2.9	13.8	2.246	0.000132521
CDC7	68.1	33.3	-1.022	1.42922e-07
CDC73	85.5	151.7	0.806	7.7969e-08
CDCA2	0.1	14	5.4	2.85345e-08
CDCA3	2.3	35.1	3.808	9.76781e-15
CDCA7	1.9	1.4	-0.502	0.590014
CDCA7L	34.6	27.7	-0.364	0.156902
CDCA8	2	57.6	4.572	2.24822e-19
CDCP1	2.2	255.1	6.541	1.3498e-54
CDH1	423	643.9	0.613	0.00894902
CDH11	1.3	2.5	0.648	0.484179
CDH13	7.4	0	-5.731	6.5937e-08
CDH17	1.5	2120.4	9.828	6.04517e-50
CDH2	958.5	167.6	-2.51	5.40838e-36
CDH26	3.5	2261	9.144	2.30948e-18
CDH3	4.7	9.5	0.783	0.131575
CDH5	142.9	0.1	-9.346	7.62505e-24
CDH7	0.6	9.3	3.865	3.25816e-05
CDHR1	1.1	34.2	4.996	9.08905e-12
CDHR2	54.3	576.7	3.432	1.63348e-46
CDHR4	0	4.5	4.298	0.000431017
CDHR5	2	600.5	8.292	5.85644e-63
CDIN1	125	44.7	-1.482	4.42274e-14
CDIP1	20.4	1.8	-3.508	3.95929e-10
CDIPT	13.3	90.3	2.676	1.80188e-10
CDK1	0.8	10.6	4.007	4.02977e-06
CDK10	102.7	73.1	-0.476	0.114776
CDK11B	426.3	389.3	-0.122	0.294955
CDK12	118	139.1	0.248	0.0950561
CDK13	95.4	69.7	-0.451	0.00791363
CDK14	51	0.2	-7.867	4.57318e-17
CDK16	428.2	249.5	-0.772	0.000500434
CDK17	29.8	32.4	0.158	0.494617
CDK18	14	0.3	-5.451	3.43911e-08
CDK19	230.3	99.8	-1.198	1.83391e-07
CDK2	96.8	70.3	-0.471	0.135042
CDK20	4.8	38.7	2.885	1.21314e-14
CDK2AP1	63.4	30.4	-1.055	2.76506e-05
CDK2AP2	58.9	103	0.835	0.00194683
CDK3	102.6	19.1	-2.393	4.01699e-28
CDK4	74.8	89.7	0.283	0.154842
CDK5	18.3	73.9	2.072	2.32999e-16
CDK5R1	28.3	23	-0.236	0.376775
CDK5R2	0	5.7	4.651	1.81086e-05
CDK5RAP1	23.5	36.1	0.592	0.0961249
CDK5RAP2	79.2	66.3	-0.265	0.333869
CDK5RAP3	62.2	61.7	-0.004	0.984476
CDK6	56.3	311.9	2.421	1.09021e-41
CDK7	61.8	68	0.148	0.434743
CDK8	10.1	47.3	2.087	1.44798e-12
CDK9	367.4	448.7	0.303	0.0159219
CDKAL1	99.1	88.3	-0.136	0.435354
CDKL1	10.1	0.8	-3.71	1.41691e-06
CDKL2	263.4	14.4	-4.172	1.21696e-66
CDKL3	16.3	4.9	-1.713	9.50785e-05
CDKL4	4.9	4.9	-0.199	0.747732
CDKL5	13	10.9	-0.301	0.428096
CDKN1A	94.2	626.2	2.74	6.8598e-56
CDKN1B	114.9	99.6	-0.225	0.375857
CDKN1C	129.3	22.9	-2.5	4.35429e-42
CDKN2AIP	240.9	83.4	-1.515	1.83337e-13
CDKN2AIPNL	191.1	378.2	0.986	6.35031e-17
CDKN2C	5.6	9.9	0.74	0.133137
CDKN2D	48.6	125.6	1.402	2.73727e-08
CDKN3	1	15.6	4.534	9.52866e-08
CDNF	4	8.9	1.122	0.0298595
CDO1	2440.6	0.2	-13.443	2.82107e-47
CDON	1.3	2.3	0.465	0.623418
CDPF1	481.5	475.3	-0.009	0.934548
CDR2	15.3	1	-3.968	8.27987e-09
CDR2L	7.9	2.6	-1.518	0.0100381
CDS1	132.8	322	1.313	6.30004e-25
CDS2	116.9	136.8	0.234	0.242411
CDT1	0.9	17	4.303	4.56678e-08
CDV3	18.4	61.9	1.725	1.74832e-12
CDX1	0.2	2.1	2.603	0.0300254
CDX2	0.6	200.3	8.266	2.45155e-25
CDYL	17.7	38.4	1.08	2.2149e-05
CDYL2	34.7	1.5	-4.47	6.53934e-18
CEACAM1	214.6	1167	2.447	8.84216e-46
CEACAM19	0.6	10.3	4.392	3.50015e-06
CEBPB	72.3	8.2	-3.086	6.02374e-24
CEBPD	548.8	575	0.07	0.678761
CEBPG	29.4	64.8	1.142	3.71453e-08
CEBPZ	289.9	209.3	-0.469	0.00402083
CEBPZOS	149.8	136.1	-0.123	0.409436
CELA1	0.3	3.4	2.818	0.00932003
CELA3B	1.1	2	1.042	0.341131
CELF1	538.8	449.3	-0.256	0.0475232
CELF2	323.1	0.2	-10.518	3.96557e-30
CELF4	98.9	70.3	-0.502	0.00524818
CELF6	6.7	0.6	-3.452	0.000128979
CELSR1	22	5.1	-2.108	3.02723e-08
CELSR2	13.7	3.3	-2.038	4.30006e-05
CELSR3	0.6	8.1	3.58	0.000120182
CEMIP	11.7	384.3	4.942	5.91467e-62
CEMIP2	142.2	138.7	-0.01	0.951361
CENATAC	8.8	5.2	-0.675	0.185439
CENPA	0.1	86.9	8.027	4.48307e-19
CENPB	122.5	105	-0.207	0.329824
CENPC	78.9	75.8	-0.094	0.598943
CENPE	5.1	81.9	4.308	2.07685e-29
CENPF	4.9	317.5	6.074	5.76707e-69
CENPH	11.5	28.9	1.231	0.000157794
CENPI	1.9	5.9	1.522	0.0214651
CENPJ	26.9	33.3	0.375	0.144595
CENPK	9.4	52.9	2.582	2.00615e-14
CENPL	1	6.1	3.142	0.000882309
CENPM	0.5	17.9	5.231	5.94079e-09
CENPN	0.8	14.1	3.757	3.60295e-07
CENPO	6.5	22	1.63	0.000159721
CENPP	4	18.5	2.07	5.09006e-06
CENPQ	67.6	18	-1.888	1.81421e-11
CENPS	23.6	115.5	2.364	2.93332e-25
CENPT	1.1	5.5	2.327	0.00818037
CENPU	11.8	19.7	0.694	0.026089
CENPV	20.2	106.7	2.457	2.93078e-33
CENPW	4	56.3	3.867	4.59516e-22
CENPX	14.5	37.5	1.323	1.45272e-06
CEP104	11.7	9.8	-0.177	0.662825
CEP112	231.8	28.5	-3.023	7.44829e-57
CEP120	231	113.5	-1.016	2.00502e-07
CEP126	11.4	0.4	-5.145	4.46991e-06
CEP128	13.5	11.2	-0.206	0.657348
CEP131	5.9	9.3	0.676	0.202887
CEP135	19.4	18.9	0.025	0.936794
CEP15	3.6	31.4	3.188	6.24848e-13
CEP152	12.8	43.4	1.796	9.42728e-08
CEP162	58.4	38.7	-0.58	0.00624362
CEP164	74.2	28.6	-1.357	1.64477e-07
CEP170	46.3	1.7	-4.747	3.43861e-21
CEP19	41.1	30.9	-0.455	0.0389173
CEP192	57.2	74.4	0.393	0.019157
CEP20	61	114.2	0.929	3.20553e-08
CEP250	45.8	16.1	-1.488	1.39054e-05
CEP290	327.9	101.6	-1.681	2.96372e-17
CEP295	350.4	165	-1.082	4.27917e-07
CEP295NL	4	2.5	-0.792	0.254468
CEP350	238.7	440.4	0.899	1.20969e-13
CEP41	25.6	28	0.082	0.737973
CEP43	6.8	28.8	1.973	2.34629e-08
CEP44	42	35.5	-0.268	0.208818
CEP55	0.1	28.5	6.428	3.96577e-12
CEP57	25.3	54.9	1.064	3.3975e-07
CEP57L1	28.9	13.7	-1.111	0.000333305
CEP63	33.7	55.6	0.687	0.000607765
CEP68	4.1	3.2	-0.248	0.696953
CEP70	44.9	35.6	-0.359	0.135746
CEP72	0.2	83.6	7.46	2.04903e-17
CEP76	25.8	17.2	-0.569	0.0405246
CEP78	4.1	10.4	1.109	0.0296699
CEP83	161.7	92.5	-0.794	4.60187e-05
CEP85	27.2	11	-1.282	0.000545171
CEP85L	83.4	3.4	-4.575	2.59565e-37
CEP89	20.8	21.2	0.021	0.938833
CEP95	53.8	30.4	-0.811	0.00391205
CEP97	116.3	13.2	-3.13	3.25254e-27
CEPT1	901.9	354.6	-1.345	3.20371e-13
CERCAM	6.6	0.7	-3.342	0.000659348
CERK	35.8	34.1	-0.085	0.735478
CERS2	574.5	421.3	-0.446	0.0202493
CERS4	12.6	0	-6.459	1.52927e-10
CERS5	110.5	156.4	0.494	0.00245541
CERS6	131.9	129	-0.03	0.847462
CERT1	582.3	299.4	-0.956	4.90359e-21
CES2	1768.6	189	-3.229	1.39252e-81
CES3	1305.2	1.5	-9.832	1.71401e-75
CES4A	9.7	2.7	-1.893	0.000376026
CETN2	12.7	23.7	0.89	0.00855227
CETN3	240.8	503.3	1.057	1.3162e-12
CFAP100	23.2	0.3	-6.103	7.57949e-10
CFAP126	72.6	10.7	-2.744	1.07536e-27
CFAP141	32.1	12.5	-1.3	1.64646e-05
CFAP20	108	142.3	0.395	0.0118996
CFAP206	1.3	7.8	2.26	0.00108591
CFAP20DC	1.9	18.4	3.4	6.94761e-08
CFAP210	3.4	0.9	-1.784	0.0510689
CFAP276	0.3	2	1.84	0.133638
CFAP298	40.9	109.6	1.396	1.97501e-14
CFAP36	6.2	44.2	2.699	1.59216e-13
CFAP410	49.5	33.4	-0.575	0.0107775
CFAP418	36.5	20.5	-0.829	0.00485953
CFAP43	5.1	4.5	-0.074	0.901076
CFAP44	13.5	4.9	-1.495	0.00155684
CFAP45	96.7	312.8	1.686	2.82658e-39
CFAP46	171.7	0.1	-9.602	6.36293e-24
CFAP54	13.1	0.7	-4.376	1.68072e-07
CFAP68	5.1	5.6	0.028	0.958576
CFAP69	5.7	32.3	2.392	1.90958e-11
CFAP70	3.1	0.9	-1.758	0.0624859
CFAP77	46.4	0.2	-7.735	2.88712e-16
CFAP90	3	9.6	1.836	0.00101346
CFAP91	1.8	23.6	3.628	5.61186e-11
CFAP96	2.8	5.8	0.852	0.235482
CFAP97	68.9	94.1	0.401	0.0253145
CFB	6899	12.1	-9.127	2.56534e-279
CFD	511.3	219.5	-1.227	3.59079e-14
CFHR5	861.2	1.2	-9.407	8.02788e-72
CFI	1309	0.3	-11.97	5.88609e-37
CFL2	36.6	6.3	-2.522	8.53014e-13
CFLAR	169.6	110.7	-0.606	1.23207e-06
CFP	16.7	5.2	-1.744	2.40127e-05
CFTR	27.4	81.3	1.501	9.75433e-11
CGAS	5.4	24.9	2.22	4.99759e-09
CGGBP1	311.2	128.8	-1.258	1.01493e-17
CGN	68.1	167.8	1.3	4.88378e-14
[truncated: 13,426 more rows]
